# Supplementary material for: Leveraging spatial-angular redundancy for self-supervised denoising of 3D fluorescence imaging without temporal dependency
Source: Nat Commun. 2025 Nov 24;16:11608. doi: 10.1038/s41467-025-66654-3 (PMC12749375; doi:10.1038/s41467-025-66654-3)
Supplement: Supplementary file 10 — Source data [file 41467_2025_66654_MOESM10_ESM.zip]

Archive with 6 entries (6 files):
- SourceData_Figure1.xlsx
- SourceData_Figure2.xlsx
- SourceData_Figure3.xlsx
- SourceData_Figure4.xlsx
- SourceData_Figure5.xlsx
- SourceData_Figure6.xlsx
