# Supplementary material for: Leveraging spatial-angular redundancy for self-supervised denoising of 3D fluorescence imaging without temporal dependency
Source: Nat Commun. 2025 Nov 24;16:11608. doi: 10.1038/s41467-025-66654-3 (PMC12749375; doi:10.1038/s41467-025-66654-3)
Supplement: Supplementary file 10 — Source data [file 41467_2025_66654_MOESM10_ESM.zip › SourceData_Figure1.xlsx]

## Sheet: pannel d
Raw
4
0.423182	0.423072	0.421172	0.423051	0.42323	0.418705	0.420642	0.422116	0.411113	0.431209	0.443181	0.442514	0.399824	0.400652	0.405043	0.404108	0.40225	0.399546	0.402566	0.397036	0.398967	0.400565	0.401354	0.407295	0.407058	0.40656	0.408158	0.407622	0.411351	0.398667
8
0.530898	0.53243	0.532016	0.531643	0.532824	0.531076	0.530218	0.534736	0.512369	0.5368	0.554905	0.551117	0.500428	0.50897	0.515527	0.514498	0.514076	0.514269	0.51443	0.509094	0.510566	0.511183	0.51369	0.516367	0.516433	0.517292	0.5166	0.517814	0.518589	0.508255
16
0.660789	0.661717	0.662523	0.661837	0.661229	0.660109	0.661104	0.664796	0.636099	0.660585	0.679408	0.675241	0.627734	0.640597	0.646855	0.64817	0.648469	0.647294	0.645418	0.641014	0.641779	0.64176	0.644844	0.646604	0.646456	0.647077	0.646123	0.646911	0.64923	0.636156
32
0.77817	0.779181	0.77854	0.778416	0.778331	0.777371	0.777903	0.78052	0.75494	0.774489	0.792711	0.786053	0.748497	0.761211	0.768492	0.769207	0.76933	0.767619	0.766512	0.762555	0.763779	0.763688	0.766078	0.766927	0.766552	0.766565	0.766533	0.767313	0.769698	0.756738
128
0.926221	0.926384	0.92621	0.926398	0.926347	0.925581	0.926068	0.927534	0.914486	0.922806	0.930668	0.92839	0.911495	0.91902	0.921779	0.922605	0.922891	0.922557	0.921951	0.92048	0.92012	0.920202	0.921122	0.921188	0.921154	0.921163	0.921085	0.921105	0.921944	0.916095
256
0.979675	0.979657	0.979646	0.979651	0.979765	0.979603	0.979627	0.980041	0.975958	0.978609	0.981028	0.980232	0.975137	0.977415	0.978366	0.978681	0.978711	0.97851	0.978368	0.977804	0.977831	0.977908	0.978041	0.978144	0.978063	0.978107	0.978127	0.978126	0.97843	0.976482
DeepSemi
4
0.629991	0.631592	0.629663	0.630794	0.629428	0.629123	0.629728	0.630022	0.760798	0.789282	0.74284	0.776589	0.742874	0.662522	0.659768	0.635756	0.619517	0.612729	0.61426	0.612423	0.619083	0.623533	0.626009	0.625799	0.625781	0.626787	0.628086	0.628123	0.628102	0.624544
8
0.638728	0.640135	0.639094	0.641265	0.639562	0.63787	0.637763	0.638927	0.771391	0.797141	0.751921	0.786467	0.752288	0.672795	0.670735	0.644377	0.630358	0.623806	0.624272	0.625054	0.629796	0.632217	0.635968	0.6378	0.636769	0.633692	0.637208	0.635779	0.636861	0.636532
16
0.645733	0.645134	0.648446	0.645817	0.644755	0.646274	0.642152	0.645431	0.777609	0.802072	0.756035	0.793423	0.759227	0.679996	0.677561	0.651349	0.635467	0.631416	0.63042	0.632405	0.633385	0.638822	0.641391	0.643264	0.643143	0.641767	0.643152	0.643022	0.642332	0.642923
32
0.651759	0.649163	0.65148	0.650625	0.653178	0.6496	0.649074	0.652118	0.780614	0.804547	0.759754	0.795706	0.762127	0.68292	0.680541	0.655288	0.640144	0.63202	0.636045	0.635853	0.640659	0.644843	0.645508	0.649521	0.644942	0.645616	0.648697	0.64527	0.648735	0.646915
128
0.654823	0.655119	0.655158	0.653974	0.653548	0.653317	0.653524	0.655487	0.784982	0.80757	0.76312	0.798031	0.767057	0.685843	0.683833	0.658688	0.644099	0.638274	0.640278	0.642428	0.642889	0.647399	0.650237	0.651912	0.651055	0.649771	0.651169	0.652903	0.651555	0.649099
256
0.656646	0.654509	0.657129	0.656542	0.654713	0.657308	0.654519	0.653499	0.785263	0.8107	0.763946	0.801489	0.768737	0.687335	0.688065	0.659799	0.644857	0.641218	0.640497	0.64275	0.647633	0.647893	0.650993	0.654749	0.650301	0.64931	0.65321	0.650317	0.654811	0.652699
LF-denoising
4
0.923759	0.924042	0.922489	0.923733	0.923702	0.922412	0.922533	0.921796	0.935217	0.944236	0.941032	0.945375	0.931184	0.919076	0.919987	0.914551	0.912697	0.911795	0.911669	0.910009	0.9129	0.913066	0.914661	0.916461	0.916417	0.917739	0.916935	0.917651	0.91926	0.914371
8
0.945834	0.945366	0.945349	0.945675	0.945946	0.945385	0.946042	0.944771	0.953811	0.959185	0.958156	0.960579	0.949607	0.943928	0.94413	0.939983	0.939175	0.937938	0.937859	0.936738	0.939387	0.938862	0.940013	0.941274	0.941823	0.942048	0.941116	0.942061	0.941781	0.940129
16
0.957147	0.95739	0.957815	0.957426	0.957196	0.957258	0.956909	0.956861	0.965326	0.970161	0.968133	0.970391	0.962704	0.955422	0.955883	0.952325	0.950046	0.94996	0.949527	0.949347	0.950384	0.951748	0.95186	0.952763	0.953572	0.953189	0.953188	0.953369	0.954071	0.952917
32
0.961292	0.961697	0.961375	0.96141	0.961267	0.961491	0.961387	0.96062	0.969271	0.972629	0.971635	0.973732	0.966305	0.958841	0.959696	0.956353	0.954209	0.953384	0.953715	0.953699	0.955011	0.955914	0.95685	0.957666	0.957783	0.957918	0.95814	0.958179	0.958947	0.956944
128
0.963776	0.963707	0.96419	0.963987	0.963909	0.963793	0.963366	0.962825	0.969714	0.973224	0.972419	0.974367	0.967027	0.960397	0.960916	0.957913	0.956224	0.955399	0.95564	0.955886	0.95695	0.957984	0.958736	0.959642	0.960023	0.960028	0.960256	0.960276	0.960958	0.959254
256
0.964272	0.96418	0.964215	0.96413	0.964179	0.964003	0.963836	0.963085	0.969548	0.973217	0.972443	0.97429	0.966739	0.96087	0.961194	0.958279	0.956475	0.955915	0.955923	0.956153	0.957263	0.958173	0.959091	0.959925	0.960204	0.960458	0.960276	0.960773	0.961123	0.959413

## Sheet: pannel e
Raw
4000
0.18185	0.180734	0.179789	0.182728	0.182437	0.179285	0.180491	0.185543	0.0715059	0.0702466	0.128366	0.093395	0.0788176	0.142342	0.151512	0.166	0.172826	0.17569	0.174623	0.170078	0.168457	0.168926	0.171419	0.170888	0.171156	0.174619	0.171499	0.171001	0.173385	0.154381
3500
0.215239	0.215382	0.21368	0.213221	0.215308	0.213981	0.217513	0.221598	0.0893128	0.0877634	0.15533	0.115014	0.0968936	0.171188	0.18079	0.19817	0.208398	0.210545	0.209026	0.204213	0.204434	0.20081	0.203389	0.203634	0.205938	0.208361	0.207139	0.207725	0.207146	0.183971
3000
0.26169	0.261665	0.261353	0.259667	0.261243	0.258176	0.261325	0.269322	0.113131	0.111535	0.190606	0.142632	0.123417	0.209828	0.227339	0.243238	0.253545	0.255357	0.254856	0.245994	0.24798	0.247661	0.251327	0.250561	0.250338	0.25388	0.253131	0.252779	0.253627	0.226218
2500
0.326356	0.327254	0.32534	0.326635	0.328996	0.323168	0.327307	0.336434	0.148661	0.146974	0.244083	0.182989	0.161277	0.266109	0.28445	0.309691	0.320718	0.323953	0.321034	0.312978	0.311868	0.311663	0.314097	0.316778	0.317595	0.319097	0.319807	0.317515	0.320942	0.282918
2000
0.435105	0.435745	0.434537	0.435261	0.437721	0.434189	0.434901	0.452473	0.207309	0.203676	0.326541	0.250684	0.215259	0.35623	0.385046	0.415224	0.437219	0.438627	0.433487	0.424308	0.42065	0.420863	0.424222	0.427437	0.427174	0.434154	0.441397	0.433077	0.436192	0.380376
1500
0.647589	0.645515	0.646066	0.645272	0.643195	0.63952	0.646752	0.661898	0.309123	0.306837	0.484526	0.372186	0.317729	0.533984	0.569758	0.625009	0.645704	0.649181	0.645208	0.626378	0.62986	0.630367	0.634183	0.636295	0.640988	0.641715	0.650591	0.640673	0.654311	0.575325
DeepSemi
4000
0.320952	0.318452	0.314244	0.310231	0.313954	0.319824	0.318965	0.29558	0.261906	0.28053	0.315158	0.296161	0.253502	0.298417	0.317787	0.318315	0.317881	0.299475	0.318055	0.309649	0.298033	0.306867	0.299094	0.303291	0.308614	0.305089	0.310807	0.308212	0.31666	0.295634
3500
0.338856	0.331075	0.342254	0.333854	0.333472	0.340653	0.336712	0.335408	0.289529	0.308579	0.339462	0.331059	0.296227	0.333603	0.338345	0.339608	0.340531	0.315043	0.327276	0.325558	0.325713	0.3359	0.337764	0.326754	0.317752	0.341319	0.325737	0.33345	0.332342	0.304715
3000
0.363361	0.361274	0.348218	0.356134	0.35913	0.362701	0.357739	0.363307	0.322192	0.337987	0.379328	0.354396	0.336064	0.347674	0.35326	0.354631	0.363137	0.362753	0.356755	0.349127	0.355571	0.342719	0.359267	0.365374	0.356287	0.355568	0.364679	0.353464	0.355311	0.339507
2500
0.380181	0.368087	0.381665	0.370734	0.359979	0.383928	0.387992	0.370466	0.344544	0.396177	0.396763	0.376091	0.363537	0.382501	0.402861	0.391947	0.378576	0.376569	0.375773	0.371011	0.380966	0.372875	0.376259	0.375078	0.375288	0.375133	0.38775	0.37998	0.377185	0.361604
2000
0.405613	0.402452	0.406437	0.408729	0.399887	0.408463	0.406766	0.410221	0.397175	0.411258	0.444384	0.443066	0.402609	0.411736	0.43027	0.417634	0.413036	0.404547	0.404376	0.396569	0.412766	0.398607	0.409419	0.396459	0.405443	0.409972	0.406986	0.395495	0.405413	0.391508
1500
0.436732	0.437138	0.440146	0.438877	0.435787	0.439588	0.444057	0.44302	0.45189	0.481276	0.485753	0.48923	0.461198	0.457098	0.461524	0.448534	0.443517	0.43378	0.434311	0.429485	0.433744	0.437774	0.437966	0.441616	0.443631	0.439997	0.437699	0.438656	0.43932	0.427177
LF-denoising
4000
0.921485	0.92077	0.923589	0.920089	0.922561	0.919553	0.92306	0.922877	0.670019	0.529205	0.830777	0.847657	0.780004	0.917386	0.925563	0.920909	0.921033	0.916368	0.920331	0.920604	0.919792	0.921234	0.923574	0.920717	0.926828	0.924811	0.923779	0.921257	0.923684	0.918548
3500
0.917739	0.918535	0.921416	0.916548	0.917247	0.92115	0.918224	0.918611	0.555223	0.459673	0.824379	0.812235	0.761068	0.908897	0.919181	0.916517	0.916595	0.916726	0.916303	0.914295	0.914619	0.918372	0.921413	0.916409	0.920613	0.922719	0.92061	0.921481	0.917416	0.914284
3000
0.920518	0.920089	0.92006	0.919949	0.920897	0.908746	0.916753	0.925881	0.778166	0.754946	0.902733	0.90844	0.867644	0.931873	0.938119	0.938641	0.93087	0.930192	0.923969	0.925427	0.933904	0.931144	0.927675	0.933289	0.928107	0.935316	0.930074	0.932982	0.935869	0.92907
2500
0.905778	0.906093	0.910986	0.902602	0.907517	0.894766	0.911751	0.918451	0.717899	0.69222	0.875617	0.831658	0.792179	0.905185	0.904836	0.899371	0.920781	0.915208	0.920182	0.909836	0.922556	0.916471	0.924621	0.915553	0.916308	0.924635	0.923223	0.9144	0.920909	0.915362
2000
0.905778	0.906093	0.910986	0.902602	0.907517	0.894766	0.911751	0.918451	0.717899	0.69222	0.875617	0.831658	0.792179	0.905185	0.904836	0.899371	0.920781	0.915208	0.920182	0.909836	0.922556	0.916471	0.924621	0.915553	0.916308	0.924635	0.923223	0.9144	0.920909	0.915362
1500
0.914663	0.916734	0.91516	0.917589	0.917466	0.914641	0.915752	0.920248	0.811392	0.763759	0.880164	0.873847	0.818914	0.908898	0.906533	0.920474	0.918081	0.919519	0.918995	0.914364	0.913252	0.913951	0.913739	0.91324	0.916263	0.917433	0.917577	0.914548	0.917223	0.902024
