# Supplementary material for: Leveraging spatial-angular redundancy for self-supervised denoising of 3D fluorescence imaging without temporal dependency
Source: Nat Commun. 2025 Nov 24;16:11608. doi: 10.1038/s41467-025-66654-3 (PMC12749375; doi:10.1038/s41467-025-66654-3)
Supplement: Supplementary file 10 — Source data [file 41467_2025_66654_MOESM10_ESM.zip › SourceData_Figure2.xlsx]

## Sheet: pannel c
Raw
0.00271325	0.0029711	0.00317783	0.00333077	0.00540058	0.0068356	0.00747116	0.00657439	0.00564505	0.00478075	0.00944145	0.0178881	0.0311152	0.117466	0.210857	0.302142	0.428738	0.512828	0.511744	0.509154	0.531025	0.602365	0.594855	0.541875	0.425394	0.396937	0.385569	0.35988	0.323326	0.272617	0.190315	0.147564	0.121517	0.105687	0.109919	0.130296	0.182702	0.235006	0.295343	0.392611	0.47133	0.537298	0.58415	0.739339	0.933665	0.981574	0.962271	0.901103	0.841185	0.881741
BM3D
0.258692	0.289964	0.314147	0.330869	0.365329	0.392576	0.410864	0.448916	0.481839	0.506743	0.560031	0.605381	0.635916	0.695977	0.747144	0.778683	0.833007	0.878549	0.902427	0.936123	0.966522	0.986756	0.99478	0.998794	0.999795	0.997937	0.993478	0.98428	0.977532	0.969522	0.955722	0.948127	0.941571	0.931344	0.925271	0.92046	0.914222	0.911079	0.909907	0.911449	0.917082	0.924086	0.927384	0.930559	0.933141	0.932158	0.925915	0.916602	0.909188	0.894472
Noise2Void
0.0212917	0.0240973	0.0284899	0.0345533	0.0528134	0.0675745	0.0778788	0.093316	0.104777	0.110732	0.162674	0.217032	0.269352	0.382712	0.478772	0.535991	0.613501	0.67234	0.692511	0.690644	0.679555	0.658034	0.647124	0.633918	0.610322	0.589801	0.559493	0.502251	0.466463	0.432893	0.38709	0.373986	0.374751	0.38416	0.397046	0.420365	0.478815	0.532365	0.597499	0.725539	0.848691	0.955829	0.988332	0.99975	0.998839	0.99438	0.954276	0.891634	0.826722	0.718217
Noise2Noise
0.0391902	0.0390251	0.0412794	0.0460805	0.06166	0.0726247	0.0778746	0.0839969	0.0878077	0.0885661	0.1087	0.127472	0.141966	0.1824	0.221536	0.253851	0.340134	0.418265	0.467667	0.529218	0.576621	0.591314	0.592406	0.577171	0.531894	0.494032	0.446623	0.370036	0.330631	0.305057	0.287249	0.28027	0.278677	0.282591	0.282546	0.279084	0.268403	0.285281	0.328883	0.438658	0.582847	0.732586	0.818212	0.912954	0.998519	0.986968	0.903276	0.778171	0.685221	0.541931
DeepInterpolation
0.017078	0.015474	0.0256783	0.0483122	0.228707	0.36962	0.459627	0.505456	0.540414	0.564392	0.640935	0.700788	0.730352	0.76713	0.798962	0.821563	0.850098	0.867806	0.864623	0.834572	0.800837	0.769508	0.760846	0.749	0.718839	0.689101	0.649049	0.582462	0.554024	0.529841	0.484802	0.473086	0.480574	0.513776	0.536671	0.56438	0.626439	0.671128	0.717888	0.809411	0.895637	0.968855	0.985103	0.991062	0.991977	0.997771	0.979381	0.945406	0.907318	0.829879
DeepCAD-RT
0.0185253	0.0413919	0.0613356	0.0782028	0.113166	0.139579	0.155463	0.183835	0.220073	0.265615	0.369664	0.457991	0.516712	0.593331	0.649155	0.668432	0.68588	0.698054	0.701292	0.702453	0.702668	0.701745	0.692712	0.67077	0.623777	0.595997	0.564973	0.513076	0.482308	0.456584	0.427102	0.415091	0.414946	0.434268	0.456906	0.492286	0.57199	0.632011	0.692375	0.794299	0.882268	0.954536	0.978826	0.992823	0.99859	0.987588	0.959275	0.92126	0.893039	0.839335
DeepSeMi
0.00338501	0.00505895	0.00685358	0.00877526	0.0146931	0.0194858	0.0228432	0.0271748	0.0299336	0.0305889	0.0590977	0.0884247	0.115591	0.179252	0.235117	0.271838	0.348962	0.41584	0.453809	0.525988	0.597842	0.656608	0.677678	0.676861	0.645355	0.607461	0.548773	0.441347	0.373614	0.314279	0.244766	0.215441	0.19919	0.180324	0.179647	0.198164	0.263364	0.321237	0.392779	0.541698	0.712221	0.874883	0.934899	0.9749	0.998918	0.990477	0.961883	0.920399	0.876353	0.773289
SRDTrans
0.0245044	0.0370936	0.0475483	0.055756	0.0728587	0.0863488	0.0953511	0.118357	0.143632	0.170865	0.236891	0.292745	0.32933	0.388763	0.436662	0.461931	0.507741	0.548558	0.575064	0.622848	0.67252	0.718228	0.731556	0.726861	0.697553	0.671879	0.636638	0.574656	0.5347	0.497446	0.448862	0.42571	0.412681	0.404167	0.410439	0.432061	0.490655	0.53904	0.593388	0.695742	0.796486	0.886905	0.924963	0.962952	0.996372	0.998992	0.989476	0.972088	0.952208	0.907354
LF-denoising
0.00163116	0.00173938	0.00180483	0.00182527	0.00257817	0.0033798	0.0042158	0.00679772	0.00923722	0.0113703	0.0312338	0.0524295	0.0734161	0.130144	0.181975	0.219434	0.28901	0.352047	0.39497	0.479602	0.56364	0.631327	0.646601	0.628862	0.562637	0.517443	0.459496	0.355269	0.296231	0.248129	0.19243	0.163793	0.143796	0.121496	0.116581	0.126889	0.169729	0.210398	0.263513	0.377937	0.510585	0.643105	0.724803	0.833135	0.945475	0.983655	0.999015	0.994922	0.94541	0.834592
GT
0.00379454	0.00389614	0.00395698	0.00397493	0.00549972	0.00730898	0.00940386	0.0148095	0.0194162	0.0227576	0.029731	0.0432113	0.0656102	0.1501	0.231883	0.297983	0.428718	0.54041	0.601124	0.678048	0.741715	0.772971	0.776878	0.754244	0.685352	0.622475	0.5421	0.413238	0.338796	0.279647	0.217498	0.183613	0.158579	0.13056	0.119212	0.120056	0.14277	0.180245	0.243313	0.393389	0.577442	0.76014	0.841946	0.920255	0.987934	0.996648	0.99146	0.97526	0.938746	0.832492
[truncated: 10 more columns]

## Sheet: pannel d
RMSE
BM3D
0.081094	0.0885541	0.104618	0.0962887	0.0781418	0.0880727	0.0784856	0.10318	0.0959464	0.0758384	0.109389	0.110787	0.103005	0.0808629	0.0951647	0.108756	0.089768	0.0920517	0.0917999	0.0502324	0.0971534	0.103177	0.0725436	0.0959472	0.0673123	0.0882003	0.0903912	0.0883043	0.0933235	0.102165
Noise2Void
0.0684376	0.074663	0.0892439	0.0855793	0.0673255	0.0756816	0.0695242	0.0879662	0.0859982	0.0680884	0.0950874	0.0952204	0.0899209	0.0731088	0.084885	0.0929177	0.0786592	0.0790007	0.0800979	0.0492687	0.0866437	0.0919057	0.0653124	0.0839491	0.0590512	0.0759811	0.081762	0.0764723	0.0826276	0.0899017
Noise2Noise
0.10924	0.100631	0.114259	0.125551	0.113722	0.122363	0.117462	0.132147	0.134914	0.100819	0.142572	0.150058	0.132286	0.108998	0.137807	0.136041	0.108972	0.132183	0.130521	0.100767	0.129353	0.126233	0.160819	0.111351	0.104529	0.118968	0.131024	0.103094	0.118453	0.139376
DeepInterpolation
0.0683545	0.0749885	0.0888629	0.0862267	0.0671309	0.0765365	0.0729504	0.0860726	0.0828941	0.0706994	0.0927165	0.0935196	0.0865177	0.0736434	0.0865164	0.0918674	0.0829317	0.0800145	0.0798487	0.0567344	0.0872176	0.0920874	0.0802283	0.0899941	0.0670447	0.075643	0.084776	0.081682	0.0844249	0.0913796
DeepCAD-RT
0.0562613	0.0611576	0.0702983	0.0719625	0.0556727	0.0618131	0.0578335	0.0700732	0.070389	0.0561459	0.076228	0.0765601	0.0715484	0.0596783	0.0708255	0.0740707	0.0659545	0.0642379	0.0660729	0.0393013	0.0704062	0.0738891	0.0598206	0.0708193	0.0521235	0.0633309	0.0680649	0.0636165	0.06635	0.0730731
DeepSeMi
0.084496	0.0906406	0.101208	0.121604	0.0912366	0.0925402	0.0968968	0.10563	0.1075	0.0956771	0.118112	0.123479	0.102418	0.104915	0.11046	0.111237	0.0995888	0.104577	0.111859	0.0818808	0.120641	0.11642	0.139796	0.0982779	0.104312	0.0969427	0.125129	0.0922815	0.112988	0.116844
SRDTrans
0.0729088	0.0792496	0.0982696	0.0914102	0.0702602	0.0789731	0.0762914	0.0927643	0.0931942	0.0739421	0.107381	0.10483	0.0932023	0.0773861	0.0883756	0.100585	0.0958236	0.0837628	0.0869126	0.0458805	0.0950839	0.100164	0.0751421	0.106804	0.0689399	0.083799	0.175626	0.101629	0.166324	0.112587
LF-denoising
0.0383521	0.0422489	0.0494851	0.0489966	0.0385473	0.0416362	0.0394261	0.0484124	0.0474145	0.0386085	0.0534951	0.0536236	0.0496019	0.0415436	0.0489157	0.0516216	0.0446382	0.0446605	0.0459604	0.0395785	0.049701	0.0521337	0.0401777	0.0474798	0.0360089	0.0430171	0.0478662	0.043536	0.0471538	0.0507268
SSIM
BM3D
0.787223	0.740378	0.702522	0.779027	0.795142	0.78515	0.781277	0.738246	0.783938	0.796329	0.733038	0.732506	0.744044	0.80882	0.77643	0.73427	0.712786	0.762499	0.787436	0.920078	0.762018	0.762597	0.872592	0.710421	0.837215	0.776072	0.799264	0.715743	0.757164	0.75007
Noise2Void
0.837873	0.804015	0.758274	0.819349	0.841995	0.829098	0.822456	0.796327	0.819055	0.834222	0.79246	0.789569	0.79162	0.836955	0.813537	0.78854	0.773914	0.8138	0.826414	0.933267	0.806628	0.800521	0.879712	0.747372	0.867605	0.815913	0.830268	0.753863	0.8008	0.793291
Noise2Noise
0.667575	0.635955	0.609462	0.61548	0.63138	0.641616	0.625576	0.581568	0.601223	0.660404	0.576622	0.535523	0.585573	0.649912	0.565649	0.592058	0.586998	0.588068	0.592478	0.687891	0.586134	0.602415	0.52717	0.582885	0.647778	0.627732	0.585385	0.592566	0.578035	0.537446
DeepInterpolation
0.844835	0.802499	0.755179	0.816181	0.851184	0.838338	0.822747	0.807226	0.827768	0.835862	0.79929	0.800073	0.803361	0.845286	0.82101	0.801712	0.747869	0.813174	0.834009	0.921199	0.809727	0.807381	0.863428	0.715508	0.861982	0.818875	0.827514	0.721866	0.797736	0.798449
DeepCAD-RT
0.863376	0.843282	0.810441	0.833781	0.86513	0.859469	0.840493	0.841163	0.844732	0.857346	0.826174	0.835841	0.837316	0.859521	0.85044	0.835833	0.810585	0.83948	0.85503	0.916565	0.838498	0.834752	0.879596	0.790703	0.865667	0.851797	0.846513	0.809273	0.845116	0.841507
DeepSeMi
0.817017	0.769993	0.755075	0.730832	0.780933	0.797931	0.764155	0.764847	0.765221	0.770486	0.745594	0.72165	0.765664	0.755792	0.72607	0.748307	0.727371	0.755225	0.736709	0.767041	0.731367	0.729566	0.647677	0.725357	0.72402	0.76437	0.705395	0.730399	0.705886	0.710171
SRDTrans
0.79768	0.763899	0.679841	0.764054	0.809492	0.793366	0.761811	0.746305	0.767233	0.7865	0.71167	0.735498	0.751402	0.79664	0.777296	0.732831	0.671754	0.762021	0.77422	0.913409	0.746615	0.744706	0.83487	0.612093	0.795615	0.755344	0.450702	0.600441	0.427197	0.682155
LF-denoising
0.947915	0.93277	0.916591	0.935097	0.945935	0.944864	0.938586	0.932779	0.940287	0.944116	0.92766	0.926359	0.928895	0.944471	0.93248	0.926485	0.920162	0.935331	0.938623	0.972423	0.930361	0.928605	0.952187	0.908985	0.949222	0.934706	0.935595	0.910801	0.928524	0.926349
PSNR
BM3D
21.8202	21.0558	19.6078	20.3285	22.1423	21.1032	22.1042	19.7281	20.3594	22.4022	19.2205	19.1103	19.7428	21.845	20.4305	19.2709	20.9376	20.7194	20.7432	25.9803	20.2508	19.7284	22.788	20.3594	23.4381	21.0906	20.8775	21.0804	20.6002	19.8139
Noise2Void
23.2941	22.5379	20.9884	21.3526	23.4364	22.4202	23.1573	21.1137	21.3102	23.3385	20.4375	20.4254	20.9228	22.7206	21.4234	20.638	22.085	22.0474	21.9276	26.1486	21.2453	20.7332	23.7001	21.5197	24.5754	22.3859	21.749	22.3299	21.6575	20.9246
Noise2Noise
19.2323	19.9454	18.8422	18.0236	18.8831	18.247	18.602	17.5789	17.3989	19.9291	16.9193	16.4748	17.5697	19.2516	17.2146	17.3266	19.2537	17.5765	17.6864	19.9336	17.7645	17.9765	15.8732	19.0661	19.6153	18.4914	17.653	19.7354	18.5291	17.1162
DeepInterpolation
23.3047	22.5001	21.0256	21.2872	23.4615	22.3226	22.7394	21.3027	21.6295	23.0117	20.6569	20.582	21.2579	22.6573	21.258	20.7368	21.6256	21.9366	21.9546	24.9231	21.1879	20.716	21.9134	20.9157	23.4727	22.4246	21.4345	21.7575	21.4706	20.783
DeepCAD-RT
24.9958	24.271	23.0611	22.8579	25.0871	24.1784	24.7564	23.089	23.0499	25.0136	22.3577	22.3199	22.908	24.4837	22.9962	22.6071	23.6151	23.8442	23.5995	28.1119	23.0478	22.6284	24.463	22.997	25.6593	23.9677	23.3415	23.9286	23.5632	22.7248
DeepSeMi
21.4633	20.8535	19.8957	18.301	20.7966	20.6734	20.2738	19.5242	19.3718	20.3838	18.5541	18.1682	19.7924	19.5832	19.1359	19.075	20.0358	19.6113	19.0266	21.7364	18.3701	18.6794	17.0901	20.1509	19.6333	20.2697	18.0528	20.6977	18.9393	18.6479
SRDTrans
22.7444	22.0201	20.1516	20.7801	23.0658	22.0504	22.3505	20.6524	20.6122	22.6222	19.3815	19.5903	20.6115	22.2267	21.0733	19.9493	20.3705	21.539	21.2183	26.7674	20.4379	19.9858	22.4823	19.4283	23.2306	21.5352	15.1082	19.8596	15.5809	18.9703
LF-denoising
28.3242	27.4837	26.1105	26.1967	28.2801	27.6106	28.0843	26.3009	26.4818	28.2663	25.4337	25.4129	26.09	27.6299	26.211	25.7434	27.0059	27.0015	26.7523	28.0508	26.0727	25.6576	27.9203	26.4698	28.8718	27.3272	26.3994	27.223	26.5297	25.8952
Pearson
BM3D
0.927863	0.914047	0.908508	0.933913	0.925749	0.92495	0.941611	0.901531	0.923987	0.942265	0.912866	0.897762	0.905398	0.935845	0.914671	0.902823	0.924565	0.924758	0.922792	0.97035	0.923034	0.915371	0.95927	0.920927	0.953837	0.914875	0.936267	0.912937	0.91152	0.904424
Noise2Void
0.946851	0.935999	0.929472	0.947207	0.943209	0.943068	0.952705	0.927111	0.938256	0.951833	0.933443	0.923098	0.927142	0.946477	0.931734	0.928391	0.936841	0.943023	0.940242	0.974527	0.937917	0.93208	0.966263	0.933803	0.963237	0.935647	0.947258	0.926272	0.928231	0.924834
Noise2Noise
0.862709	0.877937	0.877181	0.878818	0.837394	0.851324	0.860169	0.823667	0.841175	0.890481	0.839364	0.79071	0.831519	0.877363	0.814274	0.83607	0.868153	0.829658	0.833391	0.885769	0.851057	0.863603	0.786688	0.872708	0.88201	0.834289	0.856152	0.85386	0.840835	0.80227
DeepInterpolation
0.948049	0.939906	0.937392	0.948738	0.944241	0.942835	0.94933	0.935283	0.944743	0.949326	0.94098	0.932728	0.936129	0.946513	0.929777	0.93419	0.936251	0.943677	0.942672	0.971043	0.941265	0.938189	0.951211	0.931976	0.953474	0.93865	0.944393	0.925799	0.932963	0.928916
DeepCAD-RT
0.967454	0.960456	0.960186	0.964786	0.963916	0.965191	0.969684	0.957178	0.961964	0.969866	0.960028	0.953184	0.957543	0.966427	0.955244	0.957903	0.958754	0.964945	0.962033	0.98023	0.961281	0.959268	0.97294	0.95672	0.97277	0.959014	0.965521	0.952705	0.956572	0.95326
DeepSeMi
0.919362	0.905027	0.908108	0.892187	0.896314	0.915774	0.907459	0.89475	0.903456	0.904609	0.896474	0.870654	0.905212	0.889375	0.883915	0.89739	0.895023	0.899282	0.883417	0.901883	0.877976	0.890074	0.844758	0.905088	0.884758	0.895084	0.875043	0.887712	0.864366	0.871962
SRDTrans
0.941144	0.926049	0.910797	0.937802	0.937725	0.937788	0.943898	0.917145	0.925999	0.942968	0.914583	0.906849	0.919683	0.939038	0.924472	0.917238	0.902461	0.934208	0.929889	0.974613	0.926849	0.918422	0.955896	0.894	0.951714	0.921573	0.825142	0.874098	0.78746	0.890919
LF-denoising
0.983571	0.979578	0.978061	0.982524	0.982082	0.983297	0.984808	0.978047	0.981301	0.984662	0.978832	0.97576	0.977921	0.983027	0.977592	0.977997	0.978908	0.981783	0.980527	0.987966	0.979451	0.978067	0.987571	0.977752	0.986737	0.979498	0.981939	0.974932	0.976532	0.976059
