# Supplementary material for: Leveraging spatial-angular redundancy for self-supervised denoising of 3D fluorescence imaging without temporal dependency
Source: Nat Commun. 2025 Nov 24;16:11608. doi: 10.1038/s41467-025-66654-3 (PMC12749375; doi:10.1038/s41467-025-66654-3)
Supplement: Supplementary file 10 — Source data [file 41467_2025_66654_MOESM10_ESM.zip › SourceData_Figure3.xlsx]

## Sheet: pannel i
Raw	Position X	Position Y	Position Z	TrackID	DeepCAD-RT	Position X	Position Y	Position Z	TrackID	DeepSeMi	Position X	Position Y	Position Z	TrackID	SRDTrans	Position X	Position Y	Position Z	TrackID	LF-denoising	Position X	Position Y	Position Z	TrackID
	36.4888	118.484	2.44782	1000000000		223.733	246.108	6.32206	1000000000		179.699	124.704	19.9568	1000000000		219.011	245.756	15.7884	1000000000		124.625	328.841	35.778	1000000000
	8.09136	86.0924	9.48076	1000000001		140.31	325.187	8.86478	1000000001		98.462	257.379	29.3265	1000000001		241.682	240.817	18.9195	1000000001		159.846	308.307	34.349	1000000001
	72.5732	6.44673	10.1835	1000000002		242.169	243.263	17.9547	1000000002		141.275	305.208	22.288	1000000002		205.872	238.316	21.7911	1000000002		170.126	283.219	20.543	1000000002
	106.053	37.433	13.1251	1000000003		218.317	294.694	23.1659	1000000003		176.621	139.734	42.5517	1000000000		215.755	292.954	22.4051	1000000003		215.57	291.707	22.59	1000000003
	19.6084	122.677	14.5923	1000000004		164.769	317.563	29.9839	1000000004		179.88	142.73	30.7285	1000000000		123.041	329.234	36.4051	1000000004		220.547	244.227	14.238	1000000004
	179.562	104.498	0.5	1000000005		123.547	329.679	42.1683	1000000005		100.309	259.546	28.1391	1000000001		159.374	310.557	36.1372	1000000005		242.102	239.513	17.366	1000000006
	135.745	117.424	0.5	1000000006		162.532	311.815	46.6016	1000000006		190.08	276.795	15.0372	1000000003		222.958	244.275	10.6249	1000000000		178.953	310.528	15.602	1000000007
	188.301	92.6321	3.29474	1000000007		225.57	247.667	3.62025	1000000000		177.524	146.604	26.4358	1000000000		250.254	243.585	17.6603	1000000001		125.558	330.056	34.146	1000000000
	180.703	115.742	8.38671	1000000008		249.166	244.904	14.1937	1000000002		168.58	327.228	19.3104	1000000002		172.355	218.421	18.0338	1000000002		162.369	309.434	40.338	1000000001
	178.581	82.0238	10.507	1000000009		173.541	308.108	0.5	1000000006		227.065	266.435	0.5	1000000004		219.557	295.602	20.4987	1000000003		163.787	306.155	23.976	1000000002
	217.229	101.001	11.4609	1000000010		140.333	325.597	8.33599	1000000001		205.493	284.677	0.5	1000000005		162.05	312.379	30.97	1000000005		218.535	295.665	20.816	1000000003
	189.586	100.371	15.4609	1000000011		219.796	295.646	20.4771	1000000003		166.772	326.112	16.7115	1000000002		125.102	330.98	34.2827	1000000004		227.041	247.199	1.185	1000000004
	41.8263	173.273	0.5	1000000012		165.428	317.136	25.6388	1000000004		185.956	275.78	18.1257	1000000003		196.232	245.483	10.4643	1000000002		129.246	217.07	2.07	1000000005
	115.205	197.686	1.79304	1000000013		125.383	330.899	40.692	1000000005		172.351	147.814	33.2775	1000000000		253.11	246.551	13.7638	1000000000		249.558	242.038	18.306	1000000006
	71.7731	223.827	0.5	1000000014		250.936	246.456	11.5331	1000000002		144.53	276.091	47.4257	1000000001		232.832	259.288	13.5419	1000000001		171.005	310.369	0.38	1000000007
	0.5	229.213	0.5	1000000015		140.498	325.388	6.44021	1000000001		174.733	150.165	24.706	1000000000		219.345	297.294	18.0897	1000000003		127.522	328.772	33.148	1000000000
	104.01	236.492	0.765445	1000000016		236.335	258.303	13.3247	1000000000		223.13	268.508	16.5086	1000000004		164.138	314.65	29.764	1000000005		165.612	308.07	45.699	1000000001
	14.2898	216.071	1.50876	1000000017		221.358	297.461	16.0612	1000000003		168.069	327.176	17.6053	1000000002		125.382	330.949	35.4196	1000000004		163.416	309.569	15.502	1000000002
	0.5	160.646	4.11347	1000000018		165.269	320.219	22.1361	1000000004		185.563	276.104	20.6612	1000000003		253.364	249.373	13.427	1000000000		218.982	298.677	15.665	1000000003
	68.9975	139.287	7.19819	1000000019		125.478	330.844	40.5737	1000000005		162.454	330.152	11.132	1000000001		197.904	246.052	14.3697	1000000002		231.433	259.117	13.584	1000000004
	124.969	214.717	7.05902	1000000020		250.536	248.311	9.49917	1000000002		212.235	309.793	15.64	1000000005		172.573	298.121	0.5	1000000001		133.03	225.711	0.159	1000000005
	92.8331	232.338	7.87636	1000000021		170.348	311.443	0.5	1000000000		185.174	278.745	16.3767	1000000003		219.968	299.209	18.0217	1000000003		251.503	246.232	13.377	1000000006
	99.9086	241.832	12.7006	1000000022		138.516	327.508	8.15956	1000000001		163.116	322.023	21.4868	1000000002		165.644	315.173	28.1338	1000000005		172.323	314.849	3.279	1000000007
	97.9588	254.509	9.70887	1000000023		221.23	298.329	16.1631	1000000003		224.686	276.524	24.8923	1000000004		126.134	332.594	37.7604	1000000004		128.436	331.421	35.309	1000000000
	43.4792	142.496	10.2184	1000000024		165.07	319.179	23.5183	1000000004		218.5	254.812	13.8862	1000000004		221.409	237.362	0.5	1000000002		166.586	307.222	48.568	1000000001
	66.2062	155.513	13.2541	1000000025		124.347	331.377	37.6446	1000000005							217.555	300.421	20.6568	1000000003		171.885	296.007	0.268	1000000002
	112.63	155.26	13.7636	1000000026		248.423	250.411	10.5777	1000000002							164.2	315.151	28.2817	1000000005		219.34	300.524	17.92	1000000003
	83.5419	163.005	13.0961	1000000027		172.251	312.122	0.5	1000000000							123.404	332.695	38.0411	1000000004		233.463	261.914	11.587	1000000004
	114.81	188.717	16.7741	1000000028		134.81	328.611	8.99668	1000000001							232.4	261.748	13.5708	1000000002		131.357	231.945	0.629	1000000005
	182.052	153.631	0.5	1000000029		219.273	299.414	18.4586	1000000003							245.839	253.969	18.148	1000000000		252.394	249.054	10.642	1000000006
	235.449	170.552	0.5	1000000030		164.197	317.691	21.8728	1000000004							204.714	267.483	21.6986	1000000005		164.626	314.162	8.467	1000000007
	165.066	182.981	0.5	1000000031		120.973	330.732	38.4398	1000000005							212.462	303.31	22.9387	1000000003		123.747	331.462	37.467	1000000000
	155.802	201.238	0.5	1000000032		166.247	311.096	46.2651	1000000007							160.839	315.275	26.8632	1000000004		166.125	307.29	45.078	1000000001
	218.302	233.235	0.5	1000000033		134.067	135.246	59.5	1000000008							139.518	140.313	56.0331	1000000006		205.14	270.237	22.924	1000000002
	202.917	243.332	0.5	1000000034		241.597	255.354	15.6165	1000000002							237.727	258.337	20.4192	1000000000		218.493	299.63	20.942	1000000003
	183.245	251.516	0.5	1000000035		171.221	310.3	0.5	1000000000							162.64	312.923	21.0819	1000000004		220.606	236.342	0.623	1000000004
	168.835	253.212	0.5	1000000036		132.216	328.845	10.8391	1000000001							203.384	305.431	32.8997	1000000003		196.642	246.84	59.51	1000000005
	222.456	254.457	0.5	1000000037		163.669	316.831	20.8278	1000000004							156.477	114.514	29.8229	1000000006		247.957	250.931	12.111	1000000006
	195.418	142.346	3.55949	1000000038		216.311	299.767	21.7559	1000000003							223.845	246.72	19.0574	1000000000		164.711	312.158	15.796	1000000007
	222.877	243.913	5.14812	1000000039		118.404	330.511	40.3435	1000000005							191.066	298.273	25.564	1000000003		115.5	330.727	41.228	1000000000
	197.046	154.368	6.04206	1000000040		164.705	311.178	47.6539	1000000007							176.381	61.0413	14.8878	1000000006		162.721	309.638	46.563	1000000001
	194.547	233.952	6.17095	1000000041		137.489	137.817	59.5	1000000008							187.751	68.7847	19.9799	1000000006		203.599	268.809	22.482	1000000002
	165.803	235.786	6.74541	1000000042		170.025	309.137	0.5	1000000000							193.263	76.3461	19.7058	1000000006		212.522	300.899	24.076	1000000003
	186.792	176.296	7.05442	1000000043		169.456	313.542	8.07526	1000000007												212.999	176.585	14.604	1000000004
	180.733	217.754	7.07141	1000000044		165.71	316.115	19.7666	1000000004												208.365	236.224	50.968	1000000005
	151.463	167.565	9.19296	1000000045		237.108	258.143	21.6772	1000000002												245.397	251.561	17.746	1000000006
	169.454	220.328	9.83572	1000000046		115.012	326.765	48.1724	1000000005												163.835	311.371	16.602	1000000007
	232.129	185.034	10.2912	1000000047		179.971	59.465	0.5	1000000009												114.5	322.479	50.406	1000000000
	176.651	197.428	10.8533	1000000048		182.283	63.7126	8.06027	1000000009												162.73	305.484	45.165	1000000001
	131.849	220.271	10.9488	1000000049		188.806	69.0898	18.0299	1000000009												212.919	248.041	25.729	1000000002
	180.96	157.795	11.5234	1000000050																	204.782	304.198	33.883	1000000003
	206.723	215.978	11.2739	1000000051																	215.409	121.212	16.013	1000000004
	187.478	137.635	13.9532	1000000052																	187.883	179.401	31.819	1000000005
	144.883	219.834	14.8064	1000000053																	224.896	203.736	11.036	1000000006
	242.529	166.959	15.5729	1000000054																	163.646	314.233	21.859	1000000007
	128.476	203.669	15.5776	1000000055																	144.083	295.511	37.412	1000000000
	135.362	207.351	15.3437	1000000056																	154.898	274.738	28.739	1000000001
	177.769	218.857	15.9166	1000000057																	207.379	231.269	33.679	1000000002
	184.358	231.388	17.9807	1000000058																	191.517	295.44	27.051	1000000003
	285.204	202.604	15.7322	1000000059																	215.317	84.6192	7.288	1000000004
	61.5328	262.878	0.5	1000000060																	189.76	178.026	42.056	1000000005
	23.5138	297.958	0.5	1000000061																	227.78	184.79	18.428	1000000006
	59.0191	350.564	0.5	1000000062																	178.873	255.563	24.707	1000000007
	0.5	256.349	2.65595	1000000063																	160.401	215.382	44.878	1000000000
	30.9831	258.267	6.47052	1000000064																	190.806	185.307	41.587	1000000001
	107.123	288.592	7.85188	1000000065																	200.526	104.407	19.234	1000000002
	119.118	324.241	11.1024	1000000066																	203.479	248.399	29.879	1000000003
	132.539	275.92	0.5	1000000067																	217.266	90.9666	24.38	1000000004
	155.29	286.529	0.5	1000000068																	196.778	104.066	32.195	1000000005
	171.648	291.14	0.5	1000000069																	227.206	164.42	26.89	1000000006
	176.824	304.23	3.33923	1000000070																	215.451	181.879	51.006	1000000007
	137.734	319.686	1.62861	1000000071																	159.628	121.209	20.601	1000000001
	215.75	275.507	3.09128	1000000072																	189.317	70.2164	17.939	1000000002
	207.127	291.362	5.49939	1000000073																	163.356	126.48	0.857	1000000003
	164.152	305.499	5.3978	1000000074																	212.714	78.62	19.909	1000000004
	195.813	265.054	6.13922	1000000075																	182.328	67.7331	28.286	1000000005
	218.429	263.311	7.41617	1000000076																	231.708	113.699	0.182	1000000006
	210.488	299.64	7.89998	1000000077																	197.261	139.546	24.16	1000000007
	155.084	293.048	9.08753	1000000078
	178.797	314.582	10.0568	1000000079
	217.236	278.262	11.9909	1000000080
	142.775	287.85	11.1888	1000000081
	149.648	307.669	12.9574	1000000082
	131.136	296.325	15.6513	1000000083
	4.62967	61.8531	16.7071	1000000084
	103.477	91.0841	17.2709	1000000085
	66.3317	38.3464	20.3041	1000000086
	88.2219	126.192	23.4811	1000000087
	110.564	67.4511	24.5649	1000000088
	50.1594	117.108	25.7303	1000000089
	106.306	120.4	26.2636	1000000090
	30.6982	34.1638	27.2903	1000000091
	16.6731	115.776	27.8449	1000000092
	125.546	116.62	29.0661	1000000093
	92.2447	102.371	30.928	1000000094
	164.897	114.116	19.2044	1000000095
	219.408	123.382	19.7936	1000000096
	177.956	97.9011	23.4815	1000000097
	176.149	110.824	28.1031	1000000098
	223.985	54.2165	29.8406	1000000099
	190.543	104.645	30.3895	1000000100
	266.5	109.084	27.132	1000000101
	270.498	118.189	29.3353	1000000102
	14.8249	223.463	16.096	1000000103
	65.7431	134.352	18.9954	1000000104
	16.4505	187.522	19.4996	1000000105
	51.2793	174.389	20.5992	1000000106
	109.281	241.136	24.3226	1000000107
	95.546	254.599	21.2022	1000000108
	39.5397	162.443	22.4373	1000000109
	61.2656	223.194	22.8488	1000000110
	0.5	170.352	23.0811	1000000111
	62.1766	234.588	23.6156	1000000112
	0.5	218.154	25.9109	1000000113
	40.088	219.612	25.2666	1000000114
	37.8668	240.832	25.016	1000000115
	116.395	181.378	26.789	1000000116
	41.032	205.505	29.967	1000000117
	54.7108	200.596	28.4565	1000000118
	28.4644	235.198	28.7401	1000000119
	76.6892	175.215	30.0434	1000000120
	93.9948	248.945	30.5721	1000000121
	151.211	189.573	16.5512	1000000122
	238.244	209.705	17.9525	1000000123
	222.594	242.341	17.334	1000000124
	240.465	241.575	19.9244	1000000125
	221.677	254.207	19.2828	1000000126
	181.044	202.019	20.9994	1000000127
	185.63	162.88	21.5413	1000000128
	143.51	143.721	22.5803	1000000129
	131.493	157.373	24.3619	1000000130
	207.885	179.631	22.096	1000000131
	204.294	237.751	22.534	1000000132
	168.474	253.435	22.0974	1000000133
	185.074	186.401	23.4568	1000000134
	155.514	188.263	26.7748	1000000135
	240.822	211.67	26.3742	1000000136
	175.53	215.703	28.8047	1000000137
	187.505	159.317	30.2917	1000000138
	136.628	208.199	30.8607	1000000139
	152.842	129.579	31.7672	1000000140
	187.315	131.263	31.4247	1000000141
	139.587	226.571	31.391	1000000142
	191.855	233.728	31.4171	1000000143
	284.653	197.682	29.6419	1000000144
	92.6682	293.428	21.4795	1000000145
	108.582	293.136	23.2237	1000000146
	14.5906	277.428	28.7967	1000000147
	15.8833	292.694	28.8189	1000000148
	107.93	257.013	30.8283	1000000149
	206.079	266.054	17.7254	1000000150
	141.393	273.97	18.3502	1000000151
	170.829	283.16	18.1433	1000000152
	216.119	294.043	20.1884	1000000153
	165.555	313.823	20.4842	1000000154
	186.867	349.933	20.4868	1000000155
	201.052	288.264	21.0624	1000000156
	191.713	304.167	21.6792	1000000157
	213.303	273.191	29.446	1000000158
	181.042	309.031	27.8636	1000000159
	138.522	280.15	28.6177	1000000160
	201.559	296.223	28.4332	1000000161
	128.427	329.487	29.262	1000000162
	83.6782	87.7646	33.8591	1000000163
	14.5098	38.8852	35.4815	1000000164
	0.5	108.329	35.5788	1000000165
	45.898	7.72994	36.7799	1000000166
	85.2453	53.5928	37.6691	1000000167
	48.4134	28.5089	39.1767	1000000168
	4.64313	93.9778	43.8817	1000000169
	38.4578	155.774	32.8661	1000000170
	67.0758	195.191	33.2111	1000000171
	21.1733	225.562	33.5786	1000000172
	119.503	146.446	35.3517	1000000173
	26.6775	161.094	35.7164	1000000174
	118.74	226.832	35.588	1000000175
	59.8191	171.276	36.1154	1000000176
	23.2794	200.452	36.5024	1000000177
	69.8396	184.833	38.9152	1000000178
	79.619	168.332	39.2048	1000000179
	114.43	172.765	40.6018	1000000180
	0.5	134.297	43.7	1000000181
	118.712	143.891	43.6173	1000000182
	55.9037	204.181	44.3396	1000000183
	41.0963	199.401	46.7937	1000000184
	26.7074	220.83	47.5469	1000000185
	188.861	181.745	33.718	1000000186
	212.91	244.194	33.7427	1000000187
	141.728	218.823	34.0279	1000000188
	201.316	205.743	35.5521	1000000189
	183.845	225.354	37.1331	1000000190
	143.537	162.444	38.8294	1000000191
	188.729	193.669	38.6619	1000000192
	247.798	230.459	38.1062	1000000193
	199.536	147.886	39.7455	1000000194
	196.122	161.606	40.6577	1000000195
	128.633	150.829	41.0428	1000000196
	157.977	187.734	41.874	1000000197
	129.945	190.006	42.3893	1000000198
	130.791	200.566	42.7115	1000000199
	222.556	235.41	42.6785	1000000200
	191.361	179.846	45.7755	1000000201
	176.895	211.271	46.3545	1000000202
	267.44	201.816	37.3669	1000000203
	286.5	203.3	45.0004	1000000204
	118.862	326.654	36.2056	1000000205
	1.61519	325.279	37.8574	1000000206
	93.6733	265.166	40.0878	1000000207
	117.26	301.455	42.259	1000000208
	8.84857	264.012	43.1323	1000000209
	102.64	263.783	45.0975	1000000210
	184.455	269.992	32.7073	1000000211
	165.803	283.314	32.2767	1000000212
	168.856	259.834	33.1945	1000000213
	155.467	256.981	35.6949	1000000214
	139.211	282.82	38.4308	1000000215
	216.607	261.967	41.2197	1000000216
	133.711	288.287	41.7969	1000000217
	159.86	309.511	41.4401	1000000218
	190.676	266.354	46.6736	1000000219
	216.411	277.223	47.153	1000000220
	14.7896	77.2377	54.6381	1000000221
	49.7566	229.504	48.0267	1000000222
	54.0589	188.78	54.0068	1000000223
	111.53	207.495	55.2957	1000000224
	118.836	133.191	59.5	1000000225
	121.194	149.03	59.5	1000000226
	187.413	239.218	49.6976	1000000227
	149.058	163.322	59.5	1000000228
	154.023	192.411	59.5	1000000229
	158.822	259.058	52.5483	1000000230
	130.499	326.748	57.9023	1000000231
	203.753	284.452	59.5	1000000232
	95.3224	12.8867	3.85291	1000000233
	0.5	48.1461	7.72104	1000000234
	49.3475	0.5	9.36387	1000000002
	22.9745	111.113	10.9412	1000000000
	56.8487	47.9364	12.445	1000000086
	65.7618	100.738	12.965	1000000235
	75.3474	122.55	12.7282	1000000087
	7.09374	91.0283	14.7691	1000000001
	28.6755	7.44751	15.1328	1000000236
	164.891	109.59	0.5	1000000005
	216.055	115.795	0.5	1000000010
	191.555	99.4469	7.40328	1000000007
	192.918	116.36	8.20901	1000000011
	172.01	116.679	11.1293	1000000095
	224.951	17.5448	14.0322	1000000237
	152.434	124.908	14.0216	1000000238
	276.316	112.102	12.1883	1000000101
	90.0871	201.259	0.5	1000000239
	28.3888	202.722	0.5	1000000240
	102.157	239.519	0.5	1000000016
	18.202	243.395	0.5	1000000015
	49.9387	247.284	0.5	1000000241
	0.5	129.561	5.41631	1000000242
	3.5816	206.235	5.69905	1000000017
	83.406	244.001	5.90234	1000000022
	83.9342	227.519	7.81121	1000000021
	112.725	188.058	9.66908	1000000028
	59.5447	165.776	10.1416	1000000243
	36.5524	227.454	10.4883	1000000014
	64.8162	191.912	11.1054	1000000244
	102.3	150.506	12.082	1000000026
	113.16	238.469	12.7321	1000000107
	84.0993	144.909	13.6058	1000000104
	66.1741	175.315	13.7344	1000000025
	7.93387	161.87	16.8959	1000000018
	219.917	146.962	0.5	1000000245
	186.697	165.636	0.5	1000000029
	183.319	180.963	0.5	1000000043
	129.907	215.953	0.5	1000000020
	228.465	246.468	0.5	1000000037
	193.228	245.49	1.30346	1000000041
	191.184	206.083	4.91114	1000000057
	194.387	151.783	6.35295	1000000040
	178.782	235.082	6.37913	1000000036
	187.113	252.498	6.52394	1000000035
	213.31	208.868	7.37207	1000000033
	205.681	241.816	7.80941	1000000034
	142.975	249.419	7.7724	1000000042
	188.615	230.224	8.20624	1000000044
	220.113	169.443	9.64922	1000000030
	216.016	242.077	9.25192	1000000039
	143.147	209.499	10.3202	1000000032
	134.912	233.735	10.0864	1000000246
	155.678	146.484	12.3721	1000000050
	181.827	157.096	13.2901	1000000128
	171.177	182.44	15.5779	1000000048
	170.895	220.231	15.5177	1000000046
	249.533	243.35	15.9997	1000000125
	113.548	264.549	0.5	1000000247
	48.6748	304.831	0.5	1000000248
	65.9413	324.642	0.5	1000000249
	0.5	294.926	3.48904	1000000250
	101.089	289.95	4.82442	1000000065
	100.664	258.185	5.66001	1000000023
	113.637	325.911	6.36904	1000000251
	124.218	329.678	8.8274	1000000066
	64.8349	278.54	9.98073	1000000060
	87.6747	293.933	16.2229	1000000145
	191.433	280.091	0.5	1000000075
	163.551	293.31	0.5	1000000068
	213.546	296.845	0.5	1000000077
	177.592	303.682	0.5	1000000070
	174.659	312.807	0.5	1000000074
	139.308	326.187	0.5	1000000071
	171.097	282.842	1.65882	1000000069
	224.849	278.856	4.75896	1000000072
	200.603	295.183	5.36455	1000000073
	155.335	310.812	5.98639	1000000082
	141.112	277.278	6.75292	1000000067
	184.257	303.182	7.18825	1000000252
	154.665	301.704	9.04449	1000000078
	197.37	275.559	11.6654	1000000150
	148.156	278.709	12.4662	1000000151
	142.688	309.184	12.4445	1000000083
	178.689	285.353	14.4752	1000000152
	177.713	316.249	14.4958	1000000079
	229.938	258.646	15.1403	1000000076
	143.723	288.935	15.5641	1000000081
	0.5	64.1465	18.3949	1000000084
	85.2366	21.5633	20.5237	1000000253
	116.231	125.238	22.3904	1000000090
	17.1273	73.2412	23.4828	1000000254
	58.2003	0.5	25.0131	1000000255
	53.622	81.3749	27.5751	1000000256
	44.3914	100.353	27.0275	1000000257
	99.6865	64.1097	28.3099	1000000088
	16.4767	89.9228	29.8183	1000000169
	177.569	88.4661	17.3692	1000000009
	209.591	123.354	17.0287	1000000096
	175.777	119.693	18.0458	1000000008
	224.261	50.4868	19.2399	1000000099
	154.704	123.761	22.842	1000000140
	180.282	105.293	23.4724	1000000097
	185.189	103.264	30.7224	1000000100
	30.5614	178.881	17.7606	1000000258
	61.0414	202.049	17.124	1000000171
	29.2739	147.798	19.3326	1000000109
	96.6369	239.611	22.2428	1000000112
	0.5	151.245	23.5382	1000000259
	56.435	209.228	23.3308	1000000118
	78.1735	155.688	24.2062	1000000027
	96.9669	227.799	24.7896	1000000260
	128.672	195.473	27.7661	1000000199
	0.5	211.313	25.328	1000000113
	111.516	148.14	26.4659	1000000173
	111.971	176.56	26.7377	1000000116
	124.17	182.614	26.6328	1000000055
	72.1583	134.124	27.8959	1000000261
	41.8425	163.695	27.1126	1000000174
	47.1531	185.341	27.2318	1000000106
	26.6664	208.613	27.2961	1000000177
	105.038	141.213	28.6477	1000000262
	86.3823	190.602	28.1678	1000000120
	8.69395	225.5	28.297	1000000172
	5.51896	249.573	28.9016	1000000263
	7.62014	167.399	29.1818	1000000111
	120.763	141.064	31.6768	1000000182
	60.0499	143.426	30.863	1000000264
	125.488	222.976	30.071	1000000175
	83.9292	175.546	31.0733	1000000179
	63.8233	185.677	31.1286	1000000178
	113.787	220.248	31.9899	1000000265
	130.188	168.172	16.7283	1000000045
	140.127	142.825	17.8393	1000000129
	147.74	212.121	18.2604	1000000049
	138.974	227.691	18.5571	1000000142
	210.048	201.92	19.6605	1000000051
	200.325	143.6	20.8705	1000000052
	147.532	223.364	20.9148	1000000053
	153.717	155.886	21.6972	1000000130
	145.149	203.566	21.2066	1000000122
	235.676	136.391	22.8229	1000000266
	179.349	182.618	22.8993	1000000127
	234.944	203.396	22.5656	1000000123
	227.264	243.153	22.5661	1000000124
	209.156	156.738	23.8474	1000000038
	229.488	178.768	23.8912	1000000054
	190.89	233.234	23.5674	1000000058
	193.703	248.47	23.3578	1000000132
	188.267	137.123	24.7443	1000000138
	251.422	211.729	24.0258	1000000136
	216.471	171.859	25.8089	1000000047
	159.196	184.484	27.2115	1000000135
	162.695	246.396	28.5331	1000000213
	205.393	162.193	30.1591	1000000195
	140.466	206.361	30.8632	1000000139
	143.539	220.73	30.8714	1000000056
	179.3	150.663	31.5625	1000000141
	286.5	207.542	17.4529	1000000059
	284.219	255.159	17.7566	1000000267
	279.844	195.295	29.2455	1000000144
	13.215	275.567	18.4143	1000000147
	84.3185	280.796	21.1822	1000000268
	0.5	297.66	22.2479	1000000148
	104.284	276.365	24.2521	1000000146
	60.4431	354.96	24.2391	1000000062
	86.9159	297.765	26.9267	1000000269
	99.3354	268.75	27.2459	1000000210
	125.502	311.82	29.6717	1000000208
	139.982	331.367	16.5136	1000000162
	145.346	315.419	17.2474	1000000270
	220.654	296.216	21.7816	1000000153
	159.593	318.768	21.6685	1000000154
	220.639	275.47	22.3513	1000000080
	133.85	279.091	23.9535	1000000160
	147.209	285.363	25.9765	1000000215
	205.642	293.596	25.1586	1000000156
	161.603	265.409	26.3751	1000000133
	185.805	312.634	28.3015	1000000159
	183.206	256.034	29.2098	1000000219
	194.419	274.152	29.0761	1000000211
	166.147	288.422	29.4167	1000000212
	177.818	297.338	30.9869	1000000271
	194.774	310.562	31.312	1000000157
	60.0337	117.77	32.9888	1000000089
	26.0864	122.442	32.7522	1000000092
	113.508	107.802	33.4782	1000000093
	0.5	97.5571	34.276	1000000165
	89.2523	126.208	44.9839	1000000272
	188.799	120.875	37.491	1000000098
	208.786	116.506	47.1419	1000000273
	61.264	167.579	32.7789	1000000176
	88.6714	246.51	32.2813	1000000121
	15.1037	253.135	33.6821	1000000119
	47.6897	201.804	34.4136	1000000183
	7.58407	128.432	37.0791	1000000181
	54.2254	157.203	37.1863	1000000170
	88.8297	251.986	42.463	1000000207
	118.304	206.86	45.3806	1000000224
	120.001	167.307	47.3086	1000000198
	206.657	223.073	33.8154	1000000189
	193.483	226.891	33.1732	1000000143
	146.491	190.498	36.0211	1000000197
	143.931	234.552	37.0134	1000000274
	255.904	206.393	38.5803	1000000203
	177.224	188.209	39.6695	1000000192
	181.251	224.23	39.0413	1000000190
	130.042	142.425	43.5562	1000000196
	192.556	217.336	47.3457	1000000275
	145.603	227.657	47.0888	1000000188
	167.159	231.496	47.2241	1000000276
	285.422	200.92	44.5649	1000000204
	108.946	263.54	32.8196	1000000149
	126.649	330.655	33.8196	1000000205
	57.7454	276.825	34.696	1000000277
	92.8799	261.32	35.7878	1000000108
	14.7522	330.808	39.4951	1000000278
	208.068	288.45	33.712	1000000161
	229.256	256.206	34.662	1000000158
	222.243	261.822	36.4673	1000000216
	193.581	326.15	36.3787	1000000279
	165.268	325.049	37.8124	1000000280
	161.64	311.193	39.5699	1000000218
	142.437	290.953	40.0214	1000000217
	227.078	280.884	42.795	1000000220
	167.514	290.721	46.8759	1000000281
	187.655	313.034	46.7494	1000000282
	201.367	283.554	47.4527	1000000283
	13.1698	84.2378	58.3407	1000000221
	68.0218	183.74	48.9786	1000000223
	98.2119	192.445	51.9655	1000000284
	22.3712	196.573	51.7211	1000000184
	123.071	129.73	59.5	1000000225
	0.5	232.487	59.5	1000000285
	176.593	195.104	55.5988	1000000201
	161.908	149.294	59.5	1000000228
	210.05	212.619	59.5	1000000286
	196.994	230.387	59.5	1000000287
	167.576	241.782	59.5	1000000288
	182.481	250.529	59.5	1000000289
	258.475	200.065	59.5	1000000290
	105.377	274.552	57.3295	1000000291
	229.535	259.894	48.8081	1000000200
	247.011	258.17	49.5294	1000000292
	171.428	262.377	52.6455	1000000230
	198.093	262.099	55.2089	1000000293
	210.485	278.657	59.5	1000000232
	76.4381	102.008	0.5	1000000294
	102.549	107.495	4.27995	1000000085
	29.4895	52.7171	7.74917	1000000091
	71.2715	120.505	8.67133	1000000087
	42.6248	19.1513	11.1844	1000000236
	36.6409	90.2693	13.2915	1000000257
	0.5	111.776	13.5457	1000000242
	14.2518	51.2358	14.7631	1000000234
	77.3873	105.899	14.2462	1000000235
	43.5349	117.036	15.7957	1000000004
	157.591	114.839	1.3781	1000000005
	180.953	69.581	3.57436	1000000295
	205.672	125.802	9.00975	1000000011
	228.147	11.7429	11.9105	1000000237
	128.851	101.576	15.4023	1000000296
	120.192	137.22	0.5	1000000297
	98.9743	144.863	0.5	1000000104
	57.0267	169.199	0.5	1000000012
	111.288	190.76	0.5	1000000028
	121.56	226.136	0.5	1000000107
	29.4181	182.53	2.82949	1000000258
	55.4038	151.646	3.50398	1000000019
	101.719	244.351	4.04362	1000000016
	0.5	194.376	5.93883	1000000017
	27.537	230.727	6.14608	1000000103
	58.6843	195.623	7.76585	1000000171
	102.152	257.593	5.66052	1000000023
	18.5804	141.024	9.35646	1000000109
	22.1574	247.28	9.68858	1000000015
	54.6492	136.035	10.2977	1000000024
	123.914	139.904	10.7004	1000000006
	69.8039	171.485	11.2144	1000000243
	51.8971	206.511	11.7926	1000000240
	120.086	230.238	11.9338	1000000013
	93.5843	143.633	12.9828	1000000026
	44.9317	200.353	12.4535	1000000117
	113.911	145.428	13.4722	1000000182
	69.3136	185.213	14.7126	1000000025
	53.8231	231.648	14.0252	1000000241
	117.98	252.746	14.1612	1000000247
	104.388	152.784	15.8368	1000000045
	112.628	179.94	15.8854	1000000116
	19.3131	221.657	15.3353	1000000014
	160.571	142.642	0.5	1000000298
	192.624	181.999	0.5	1000000299
	212.55	222.324	0.5	1000000034
	193.349	243.943	0.5	1000000041
	216.899	247.66	0.5	1000000039
	192.653	168.417	1.84708	1000000029
	196.914	154.504	3.95883	1000000040
	215.43	178.397	3.3775	1000000030
	230.936	245.899	4.73842	1000000037
	135.805	223.545	5.846	1000000020
	178.527	189.436	7.4899	1000000043
	203.091	140.054	8.78738	1000000245
	173.363	149.652	10.7425	1000000128
	186.549	174.198	10.0399	1000000131
	145.435	225.779	10.2099	1000000142
	251.014	248.532	12.669	1000000267
	159.669	145.309	13.121	1000000238
	214.792	201.23	13.7917	1000000051
	186.356	221.768	13.389	1000000036
	171.855	230.84	13.0558	1000000046
	155.031	240.674	13.7703	1000000213
	256.402	220.976	0.5	1000000300
	260.633	198.241	11.9718	1000000301
	261.272	207.353	12.0058	1000000302
	28.4293	256.183	0.5	1000000064
	0.5	270.743	0.5	1000000061
	118.725	333.763	0.5	1000000066
	89.3241	290.14	1.11869	1000000145
	82.2519	282.741	5.05232	1000000268
	21.9699	273.089	8.98435	1000000147
	18.501	290.332	9.45678	1000000063
	102.019	314.619	9.28509	1000000251
	187.245	280.481	0.5	1000000075
	228.224	284.732	0.5	1000000072
	214.923	301.863	1.26194	1000000077
	172.553	313.838	0.5	1000000074
	148.889	314.153	0.5	1000000083
	139.027	327.088	0.5	1000000071
	173.926	293.315	2.57028	1000000068
	141.264	276.376	3.27993	1000000067
	184.896	308.555	4.04734	1000000252
	219.927	285.877	7.43075	1000000303
	144.859	285.591	12.6031	1000000081
	232.507	263.385	13.1541	1000000126
	205.884	294.895	14.5327	1000000073
	143.298	258.186	15.4833	1000000042
	177.587	286.556	15.7635	1000000152
	13.9016	26.1356	17.0144	1000000304
	103.419	97.0301	17.9121	1000000094
	37.7994	0.5	18.4299	1000000002
	121.716	36.9129	20.1684	1000000003
	89.7181	114.566	21.5219	1000000305
	0.5	58.7157	24.4695	1000000084
	0.5	90.522	24.7289	1000000001
	121.338	123.623	24.5332	1000000090
	35.8104	59.4916	25.4549	1000000306
	0.5	40.6611	27.742	1000000164
	17.3682	69.7628	27.8804	1000000254
	17.3495	102.661	27.08	1000000181
	118.885	57.0905	28.7737	1000000307
	19.5598	116.509	30.4062	1000000169
	211.39	0.5	16.0748	1000000308
	212.224	117.998	18.8817	1000000096
	213.397	127.761	23.4495	1000000138
	193.769	127.711	28.1589	1000000273
	117.323	132.631	16.6278	1000000173
	120.504	219.672	16.3708	1000000260
	71.403	240.15	16.9783	1000000021
	16.3696	198.836	17.1779	1000000113
	21.6699	208.863	17.6278	1000000177
	41.6024	213.996	17.2656	1000000105
	66.082	143.119	18.1505	1000000261
	62.904	180.784	19.417	1000000244
	121.313	240.505	21.6984	1000000112
	5.58751	231.149	22.7856	1000000172
	65.6283	152.335	23.1192	1000000174
	36.1978	187.572	24.6917	1000000183
	8.63308	167.868	26.694	1000000259
	66.408	180.889	26.738	1000000178
	124.091	193.899	26.2452	1000000199
	76.2537	217.562	26.5321	1000000110
	55.8317	132.949	27.6176	1000000264
	108.44	200.609	27.4626	1000000224
	30.1361	252.735	27.7881	1000000209
	45.6418	194.351	29.1519	1000000106
	52.6247	223.329	29.8667	1000000118
	8.55412	254.376	29.8697	1000000263
	86.3285	195.537	30.6481	1000000179
	61.2282	155.915	31.353	1000000170
	18.5132	186.01	31.7667	1000000111
	196.504	236.878	16.1102	1000000044
	210.528	252.859	16.7817	1000000124
	201.406	161.093	17.5724	1000000052
	157.305	170.788	17.337	1000000048
	174.699	206.458	17.0107	1000000134
	182.416	249.929	19.8766	1000000219
	172.323	163.262	20.3793	1000000130
	165.304	203.371	20.378	1000000049
	215.788	204.69	20.8492	1000000033
	229.236	247.307	20.6452	1000000076
	175.521	196.382	21.5154	1000000137
	204.815	130.6	23.8133	1000000098
	215.379	194.625	23.5277	1000000054
	253.682	204.26	25.3331	1000000136
	153.576	197.215	26.9544	1000000139
	195.134	209.97	26.984	1000000143
	195.444	237.941	28.3554	1000000058
	177.141	170.983	30.0561	1000000127
	139.318	188.913	28.3126	1000000197
	147.543	220.199	28.4081	1000000122
	226.385	223.301	28.5278	1000000123
	212.022	174.516	29.5086	1000000038
	193.595	189.346	29.1526	1000000186
	136.707	237.473	29.5054	1000000274
	198.711	156.854	30.1971	1000000047
	235.471	168.394	31.0641	1000000309
	205.163	231.496	31.0743	1000000189
	286.5	197.069	27.1004	1000000144
	0.5	303.406	20.0883	1000000148
	93.1867	259.299	21.9817	1000000210
	77.0123	290.966	23.3059	1000000060
	116.061	267.733	24.2744	1000000146
	124.924	329.706	30.3589	1000000205
	49.2077	261.099	31.686	1000000277
	41.1469	362.26	31.616	1000000310
	128.662	283.125	17.2293	1000000160
	187.139	314.373	17.3221	1000000159
	184.234	294.55	18.9469	1000000271
	216.479	298.088	21.1859	1000000156
	163.739	319.044	22.0005	1000000154
	165.098	290.966	22.5239	1000000212
	220.603	278.754	25.5264	1000000080
	164.871	270.357	27.6612	1000000133
	198.625	273.809	27.7821	1000000211
	261.75	275.328	30.0387	1000000311
	73.9855	19.5384	33.2659	1000000312
	43.8897	90.8095	33.3598	1000000256
	99.647	120.859	33.3169	1000000272
	60.5299	36.5514	36.4522	1000000168
	65.6851	84.6481	41.1471	1000000313
	32.5453	109.145	42.7426	1000000092
	31.4618	6.47433	43.7205	1000000166
	103.429	125.149	45.5657	1000000093
	180.667	101.09	35.0446	1000000100
	258.992	105.852	33.6883	1000000102
	108.826	143.501	33.66	1000000262
	32.4128	163.772	33.3445	1000000018
	125.66	207.833	33.548	1000000175
	121.191	174.382	34.3407	1000000055
	19.6384	146.922	35.9551	1000000314
	115.187	230.59	35.522	1000000265
	33.6211	221.019	37.0287	1000000114
	59.5087	166.533	38.7986	1000000176
	113.882	166.283	38.7398	1000000198
	11.4388	208.478	46.123	1000000315
	56.7249	130.044	43.212	1000000089
	59.6349	212.373	45.8113	1000000222
	28.8556	204.387	46.6432	1000000185
	105.564	212.516	46.2157	1000000284
	239.384	244.546	32.8238	1000000158
	207.062	157.222	33.8179	1000000195
	173.935	211.717	33.2561	1000000190
	242.476	216.213	35.991	1000000203
	165.236	170.015	36.1948	1000000141
	153.222	187.509	36.5368	1000000135
	178.468	198.073	40.4482	1000000202
	139.477	130.172	41.4717	1000000196
	167.472	243.352	41.8961	1000000276
	152.233	210.799	42.4931	1000000229
	214.289	160.583	43.3191	1000000194
	178.177	184.07	43.8022	1000000192
	149.773	222.392	43.9937	1000000056
	157.846	242.725	46.0289	1000000288
	199.912	195.887	47.9462	1000000316
	101.809	296.689	33.6843	1000000269
	13.7775	261.823	36.4365	1000000119
	4.74082	311.527	37.8001	1000000206
	104.142	270.147	40.3477	1000000291
	122.91	261.52	43.6359	1000000214
	115.151	274.462	46.2093	1000000149
	195.367	323.688	32.8823	1000000279
	139.576	293.836	36.6616	1000000217
	224.836	260.256	37.8767	1000000216
	170.619	290.094	38.9754	1000000281
	163.065	312.398	38.1088	1000000218
	183.509	313.456	40.8251	1000000282
	245.181	259.512	41.48	1000000292
	160.825	329.374	41.528	1000000280
	200.967	265.621	42.4816	1000000283
	227.43	286.695	42.7454	1000000220
	193.414	304.509	43.9579	1000000157
	5.40132	94.4602	48.7978	1000000165
	10.9044	77.6128	59.5	1000000221
	212.577	75.5541	51.084	1000000317
	30.5758	190.019	48.0078	1000000184
	120.474	167.516	50.2374	1000000180
	103.538	163.166	56.8637	1000000226
	98.9478	185.11	56.6581	1000000318
	126.082	128.986	59.5	1000000225
	58.6216	157.522	59.5	1000000319
	146.124	187.23	54.3276	1000000320
	168.745	145.941	56.272	1000000228
	216.376	217.701	58.4212	1000000286
	184.424	251.385	58.0556	1000000289
	150.94	167.553	59.5	1000000191
	180.508	192.364	59.5	1000000201
	251.719	212.953	59.5	1000000321
	194.254	219.518	59.5	1000000322
	163.94	243.591	59.5	1000000188
	91.0316	277.55	59.5	1000000323
	114.488	282.943	59.5	1000000324
	167.167	307.932	49.4937	1000000325
	128.519	329.615	55.8648	1000000231
	168.599	265.024	59.5	1000000230
	209.386	278.169	59.5	1000000232
	230.163	279.706	59.5	1000000200
	0.5	93.3985	0.5	1000000326
	99.4213	91.7233	2.81483	1000000327
	17.9841	120.274	3.55213	1000000000
	32.1416	54.1419	5.51866	1000000091
	27.2819	86.3795	11.43	1000000257
	16.1458	95.5953	12.8094	1000000328
	104.825	122.281	14.1267	1000000085
	208.84	125.15	0.5	1000000011
	159.163	116.529	7.91112	1000000005
	278.664	115.703	1.47503	1000000101
	86.2262	131.478	0.5	1000000087
	76.597	133.437	0.5	1000000329
	117.213	135.403	0.5	1000000297
	47.0994	159.864	0.5	1000000330
	8.34785	179.621	0.5	1000000017
	112.519	189.916	0.5	1000000028
	68.3402	250.446	3.61399	1000000021
	84.2306	204.287	5.3181	1000000239
	102.627	248.351	5.50405	1000000016
	122.006	137.984	7.85419	1000000104
	59.176	144.343	8.70205	1000000024
	109.695	143.231	10.685	1000000182
	124.925	246.703	11.7163	1000000013
	110.567	181.48	12.4451	1000000116
	52.28	156.613	13.4817	1000000019
	53.8684	227.874	13.0613	1000000105
	119.235	234.892	13.7796	1000000247
	98.5995	147.351	14.9516	1000000045
	119.456	197.271	15.1223	1000000032
	6.83981	207.203	15.8421	1000000177
	143.091	135.262	0.5	1000000129
	194.55	141.769	0.5	1000000245
	158.456	189.494	0.5	1000000331
	195.308	195.443	0.5	1000000057
	218.901	196.252	0.5	1000000051
	168.632	199.134	0.5	1000000043
	128.326	221.232	0.5	1000000107
	221.239	221.107	0.5	1000000034
	133.62	234.564	0.5	1000000246
	239.844	246.851	0.5	1000000037
	218.983	248.113	0.5	1000000039
	140.435	191.774	1.52547	1000000031
	239.531	171.451	3.28729	1000000332
	129.749	210.693	3.42204	1000000260
	194.035	171.247	5.51058	1000000029
	147.353	224.42	5.30567	1000000142
	170.499	237.357	6.98866	1000000046
	139.703	235.501	8.5522	1000000112
	252.055	250.213	8.55184	1000000125
	198.47	246.23	10.999	1000000041
	177.65	234.42	11.469	1000000219
	151.35	223.098	12.3288	1000000053
	231.858	246.84	12.5789	1000000267
	207.932	135.048	13.9296	1000000098
	140.886	223.669	13.0054	1000000020
	183.79	136.909	14.2335	1000000273
	255.841	141.505	14.5895	1000000333
	155.348	151.271	14.48	1000000298
	139.258	140.43	15.8878	1000000050
	240.441	165.294	15.8803	1000000266
	186.598	214.393	15.8122	1000000036
	165.479	217.041	15.3099	1000000134
	150.552	241.154	15.809	1000000213
	259.506	231.288	10.1732	1000000300
	264.75	215.531	11.7197	1000000302
	38.6848	363.5	0.5	1000000334
	99.2642	256.543	3.09908	1000000023
	98.6595	265.901	4.95299	1000000145
	84.8595	285.545	7.33048	1000000268
	0.5	256.965	8.21035	1000000061
	34.9779	274.596	8.43144	1000000147
	37.5738	305.768	8.81696	1000000248
	0.5	319.672	8.78935	1000000250
	112.505	258.421	10.0975	1000000146
	23.8281	305.682	11.283	1000000063
	222.055	277.742	0.5	1000000335
	226.013	288.095	0.5	1000000072
	210.027	307.483	0.5	1000000077
	151.801	315.602	0.5	1000000083
	170.517	316.142	0.5	1000000074
	139.266	330.36	1.43488	1000000071
	141.04	284.474	5.16669	1000000081
	176.199	295.456	5.59836	1000000068
	159.666	314.98	5.81303	1000000082
	156.318	262.941	6.76369	1000000042
	207.811	281.541	7.78555	1000000303
	181.77	313.177	7.4479	1000000252
	233.958	261.228	9.57042	1000000126
	156.531	304.761	9.44465	1000000078
	219.845	301.126	10.6855	1000000153
	200.452	276.784	13.5837	1000000124
	152.592	319.531	13.9183	1000000154
	163.533	281.5	15.658	1000000152
	179.821	322.579	15.3485	1000000079
	15.2795	82.4835	17.4644	1000000336
	122.115	109.252	19.1924	1000000173
	0.5	124.154	21.4372	1000000242
	32.9222	6.44398	22.4446	1000000002
	31.8595	27.3834	22.8672	1000000304
	84.7888	59.546	22.3087	1000000167
	64.3714	83.7333	22.4534	1000000163
	113.54	0.5	23.9143	1000000337
	65.5989	102.182	23.3418	1000000004
	106.011	125.639	23.8496	1000000272
	100.558	60.1725	26.3992	1000000088
	74.3983	98.1772	27.5806	1000000313
	81.7396	117.962	26.3813	1000000235
	6.58055	75.1062	30.2393	1000000254
	40.537	92.2954	30.8778	1000000092
	0.5	43.2455	31.9574	1000000164
	21.8453	83.3061	31.0929	1000000181
	175.321	79.3466	17.2473	1000000295
	186.472	101.056	18.3147	1000000100
	133.446	118.166	28.7279	1000000296
	203.402	118.781	30.7947	1000000096
	101.277	195.613	17.8579	1000000224
	7.22987	223.272	17.3421	1000000014
	62.1319	146.899	18.3259	1000000261
	55.0274	194.651	18.433	1000000171
	31.9768	243.675	21.0364	1000000209
	85.2311	131.223	19.2524	1000000026
	67.996	162.698	20.4768	1000000170
	125.908	153.031	22.57	1000000006
	12.1774	135.246	23.3575	1000000169
	85.5268	194.516	23.1397	1000000179
	0.5	219.124	23.2824	1000000172
	69.9343	191.218	24.0215	1000000025
	54.39	162.197	25.5032	1000000018
	114.249	222.958	25.3096	1000000265
	0.5	140.625	26.0728	1000000314
	116.576	142.584	26.6495	1000000262
	61.816	176.62	26.3895	1000000244
	66.3475	200.664	26.0157	1000000240
	63.3002	132.403	27.6134	1000000264
	107.74	172.425	27.4267	1000000198
	46.6572	246.952	27.2341	1000000277
	79.0141	144.238	28.3914	1000000174
	101.486	145.774	28.1803	1000000305
	46.5394	162.515	28.0099	1000000176
	111.851	207.241	30.7621	1000000199
	98.9002	244.59	30.1764	1000000120
	126.338	197.417	31.9245	1000000175
	6.77969	199.319	31.491	1000000338
	31.9011	205.349	31.3318	1000000111
	226.896	128.006	16.3105	1000000339
	227.502	224.587	16.3594	1000000203
	139.05	192.781	17.6727	1000000197
	158.806	244.158	17.4138	1000000274
	193.197	186.607	19.3524	1000000299
	215.611	204.749	20.8331	1000000033
	201.924	202.58	21.6743	1000000143
	152.312	137.228	22.2113	1000000196
	252.52	252.066	22.521	1000000311
	238.761	246.237	23.8384	1000000292
	174.344	188.511	28.5502	1000000139
	209.613	201.4	25.2502	1000000038
	199.527	239.171	25.306	1000000044
	223.321	230.248	26.7303	1000000076
	168.765	210.309	28.754	1000000190
	193.541	139.774	29.972	1000000047
	149.526	221.608	29.8644	1000000229
	207.216	236.286	29.7024	1000000189
	97.3592	297.12	16.1397	1000000269
	123.731	322.819	16.3474	1000000340
	92.3127	310.728	18.4125	1000000251
	49.1128	258.855	20.9561	1000000115
	4.57898	303.093	21.7662	1000000148
	92.1367	261.475	26.5549	1000000210
	17.8448	273.273	24.6842	1000000119
	39.3448	347.957	25.1868	1000000310
	109.677	266.747	26.5196	1000000291
	120.427	337.263	26.4848	1000000066
	127.867	332.381	28.4064	1000000205
	65.324	328.776	30.6678	1000000341
	57.5232	363.5	30.0536	1000000062
	186.782	311.542	16.6036	1000000159
	147.04	297.331	17.2302	1000000270
	142.211	336.136	18.3024	1000000162
	187.448	295.773	20.238	1000000271
	217.501	298.302	22.2228	1000000156
	157.896	324.23	22.7273	1000000280
	171.907	328.228	22.6315	1000000279
	182.56	328.266	22.0704	1000000155
	192.287	314.281	24.7052	1000000342
	220.437	277.224	25.8657	1000000080
	167.186	270.355	26.595	1000000133
	195.698	280.412	26.8687	1000000073
	164.101	315.21	26.888	1000000343
	169.307	291.143	27.7776	1000000212
	202.405	275.432	28.3737	1000000211
	184.022	300.689	30.2581	1000000281
	134.523	293.294	31.1785	1000000217
	0.5	107.92	32.4974	1000000001
	6.65583	49.8733	34.2672	1000000084
	39.4734	60.4783	35.5782	1000000306
	42.1877	97.0728	42.5814	1000000256
	17.0188	86.6425	47.7214	1000000221
	149.552	124.618	34.6896	1000000009
	199.405	89.4998	36.845	1000000317
	120.529	135.983	32.4533	1000000090
	78.4452	192.742	32.8447	1000000222
	61.4806	182.521	34.6249	1000000178
	15.1306	255.014	34.8716	1000000263
	29.3114	165.567	35.2322	1000000183
	86.0071	142.399	38.9335	1000000093
	96.1863	174.503	40.9194	1000000318
	25.2038	217.232	43.3632	1000000114
	81.706	233.154	43.626	1000000285
	55.7165	237.507	43.4131	1000000118
	109.242	225.432	44.1705	1000000284
	8.6552	228.666	45.2615	1000000315
	84.6096	197.686	47.5977	1000000223
	143.892	240.782	32.041	1000000122
	207.659	254.098	32.6808	1000000058
	210.867	204.346	33.2083	1000000054
	193.3	205.648	33.1611	1000000193
	187.952	250.01	34.9038	1000000283
	176.884	223.31	36.9707	1000000132
	165.932	245.615	36.3498	1000000276
	212.789	235.863	37.0973	1000000123
	161.694	232.655	38.8998	1000000288
	241.55	240.74	38.8303	1000000158
	171.058	134.259	40.9637	1000000008
	219.423	221.212	40.7951	1000000187
	191.6	224.448	40.9543	1000000275
	196.444	235.313	41.2634	1000000227
	170.876	146.713	44.8642	1000000228
	151.17	157.82	45.1174	1000000344
	201.143	226.771	46.0092	1000000287
	258.795	199.347	42.6054	1000000136
	281.018	200.781	46.5428	1000000204
	105.82	264.616	37.125	1000000214
	17.0887	274.257	39.3663	1000000345
	110.5	276.189	39.3561	1000000149
	92.0277	282.2	40.5857	1000000060
	120.693	328.726	40.6046	1000000208
	25.0845	256.094	44.6654	1000000346
	226.586	288.398	34.8677	1000000220
	164.736	313.393	35.5459	1000000218
	185.565	316.688	35.2502	1000000282
	230.586	261.803	37.8759	1000000216
	144.917	291.373	37.1157	1000000215
	173.604	269.395	39.6038	1000000293
	141.783	310.549	40.6102	1000000347
	165.767	310.631	44.9065	1000000325
	125.344	114.803	48.3224	1000000348
	18.0724	7.52118	53.0656	1000000166
	16.8623	90.3794	59.5	1000000349
	104.413	240.538	50.7277	1000000207
	136.461	194.344	48.6499	1000000320
	176.56	253.098	48.5619	1000000289
	167.115	216.391	51.22	1000000350
	190.066	198.432	53.7679	1000000316
	204.351	235.292	54.8961	1000000286
	196.431	225.562	56.2359	1000000322
	128.224	131.493	59.5	1000000225
	163.445	164.789	59.5	1000000191
	254.238	212.227	59.5	1000000321
	218.191	214.25	59.5	1000000351
	164.469	218.111	59.5	1000000056
	185.042	249.423	59.5	1000000188
	85.6849	262.404	48.4159	1000000108
	126.36	330.237	48.4252	1000000231
	124.655	276.208	53.0096	1000000324
	231.608	282.831	50.3518	1000000200
	207.865	278.392	54.3768	1000000232
	177.777	260.48	59.5	1000000230
	131.131	328.321	59.5	1000000352
	45.3165	0.5	0.5	1000000236
	77.3165	98.4821	0.5	1000000294
	48.3016	99.6562	0.5	1000000353
	14.6874	101.397	0.5	1000000326
	54.7333	46.5852	12.3743	1000000253
	62.2211	117.75	10.8225	1000000329
	66.4267	36.2135	12.0667	1000000233
	120.928	90.0773	13.7833	1000000307
	21.5425	112.119	13.8782	1000000328
	90.6355	94.7179	14.7471	1000000327
	228.951	123.89	0.5	1000000010
	139.819	59.1508	2.12375	1000000354
	216.702	0.5	4.31596	1000000308
	174.239	122.018	8.03914	1000000005
	158.06	126.89	16.0387	1000000196
	279.355	115.331	7.52206	1000000101
	268.199	121.313	11.2456	1000000355
	69.3556	142.357	0.5	1000000024
	10.5933	152.445	0.5	1000000109
	117.055	189.385	0.5	1000000028
	83.2282	191.114	0.5	1000000239
	0.5	193.888	0.5	1000000356
	31.6455	195.777	0.5	1000000357
	43.7641	205.81	0.5	1000000358
	118.436	247.483	0.5	1000000146
	108.29	249.683	0.5	1000000016
	92.9193	158.931	5.64206	1000000012
	52.5961	187.713	5.88849	1000000117
	10.5068	205.764	5.10418	1000000177
	88.4894	219.407	6.20028	1000000022
	32.3066	223.11	6.54865	1000000103
	0.5	236.73	7.62487	1000000359
	24.5705	243.023	8.88829	1000000209
	34.2764	168.424	9.59237	1000000259
	11.1169	178.32	9.65207	1000000017
	45.512	229.929	9.63943	1000000241
	79.9359	240.49	9.41725	1000000105
	105.541	151.374	11.5118	1000000182
	105.983	170.153	11.5103	1000000243
	90.4236	190.213	14.6303	1000000179
	105.48	193.611	11.8107	1000000116
	13.8483	248.017	12.7367	1000000061
	112.525	198.71	13.872	1000000224
	59.0071	171.708	14.2789	1000000330
	13.6005	226.639	15.5524	1000000014
	27.3559	251.926	15.0755	1000000015
	178.248	146.312	0.5	1000000128
	195.473	156.7	0.5	1000000245
	231.727	160.973	0.5	1000000332
	221.967	195.619	0.5	1000000051
	187.772	205.825	0.5	1000000219
	143.05	209.826	0.5	1000000260
	142.461	223.48	0.5	1000000142
	198.703	232.175	0.5	1000000360
	255.506	233.526	0.5	1000000361
	222.189	237.351	0.5	1000000039
	238.4	241.776	0.5	1000000037
	166.875	203.714	2.69634	1000000043
	204.439	222.967	5.89483	1000000041
	249.118	250.653	5.32871	1000000125
	206.288	201.413	6.75629	1000000143
	147.213	236.567	8.98408	1000000112
	239.377	172.63	12.3216	1000000266
	162.896	233.502	9.76661	1000000053
	174.138	191.187	10.72	1000000137
	204.707	241.878	10.7526	1000000267
	159.931	197.567	11.9438	1000000331
	212.91	211.113	11.7065	1000000203
	181.004	170.358	13.1772	1000000029
	164.326	251.728	12.2511	1000000046
	187.468	211.436	13.5305	1000000036
	227.117	163.188	14.7724	1000000030
	174.115	152.128	16.969	1000000238
	222.499	209.875	15.8949	1000000033
	256.143	219.322	6.26052	1000000302
	103.474	256.156	0.5	1000000023
	81.7855	279.415	0.5	1000000269
	51.4781	335.159	5.63951	1000000310
	11.6013	269.105	8.15822	1000000119
	27.6947	263.401	9.2932	1000000147
	82.3825	296.492	9.24713	1000000251
	99.2752	313.709	11.2683	1000000340
	102.824	327.53	11.9719	1000000362
	81.7035	333.087	14.0588	1000000249
	168.362	257.15	0.5	1000000042
	143.54	278.668	0.5	1000000081
	196.8	281.362	0.5	1000000303
	153.8	282.613	0.5	1000000067
	169.657	291.854	0.5	1000000152
	157.626	302.928	0.5	1000000078
	210.428	309.202	0.5	1000000363
	177.223	310.279	0.5	1000000252
	200.106	310.34	0.5	1000000077
	147.988	314.096	0.5	1000000083
	179.068	319.856	0.5	1000000070
	136.252	329.888	0.5	1000000071
	176.429	268.528	1.3459	1000000075
	219.47	281.443	3.39024	1000000072
	231.737	261.317	6.80659	1000000126
	178.178	293.475	7.78459	1000000068
	147.524	285.196	9.12576	1000000270
	173.814	324.645	11.2464	1000000074
	184.128	293.345	12.6389	1000000271
	174.257	314.393	12.7906	1000000079
	216.41	303.541	13.9069	1000000153
	231.455	266.236	15.7535	1000000335
	69.2131	0.5	17.8367	1000000255
	17.1941	38.2347	18.3124	1000000164
	90.2861	103.41	18.1443	1000000313
	81.5398	111.512	22.3305	1000000235
	74.6575	90.6634	25.2037	1000000004
	48.9802	83.6852	30.6671	1000000092
	28.6414	92.1183	30.9033	1000000221
	0.5	113.535	31.4837	1000000001
	135.24	87.6296	16.2463	1000000173
	148.421	38.9904	23.3459	1000000364
	220.141	111.216	23.3478	1000000138
	215.003	127.101	28.8965	1000000339
	26.7619	216.21	16.7611	1000000365
	18.155	192.563	17.1005	1000000258
	89.7532	174.037	18.3603	1000000222
	127.401	134.748	19.4526	1000000050
	0.5	139.886	19.4256	1000000242
	63.9533	144.166	20.9648	1000000261
	96.2464	225.904	20.7893	1000000110
	42.8824	154.341	21.2778	1000000176
	28.1061	192.015	21.8374	1000000338
	125.219	211.471	21.3764	1000000247
	116.895	177.638	22.8441	1000000198
	53.7467	194.83	22.2607	1000000171
	122.976	227.092	23.5473	1000000265
	105.855	191.564	24.2353	1000000032
	120.599	195.294	24.4739	1000000366
	97.8451	255.7	24.4646	1000000210
	69.2762	205.812	27.7713	1000000025
	47.9341	239.406	27.3381	1000000277
	90.1586	221.101	31.052	1000000199
	155.078	213.088	16.3682	1000000134
	130.501	230.619	18.4641	1000000020
	169.274	202.466	19.5777	1000000049
	200.776	217.629	19.6078	1000000044
	196.785	129.005	20.853	1000000047
	139.812	140.846	20.0966	1000000104
	145.293	191.58	20.5791	1000000141
	134.609	200.589	20.8812	1000000175
	250.948	219.246	20.5996	1000000300
	185.78	247.596	20.422	1000000283
	153.319	164.388	21.9774	1000000298
	186.659	188.591	21.6636	1000000186
	173.251	243.249	21.7572	1000000274
	176.824	190.558	22.9244	1000000139
	209.651	206.565	22.9495	1000000076
	176.338	211.263	22.862	1000000190
	237.002	244.677	22.3113	1000000292
	131.334	176.951	23.0618	1000000048
	192.667	186.41	26.0941	1000000299
	173.28	134.468	27.0007	1000000140
	213.026	144.959	27.9715	1000000290
	144.605	178.488	28.8236	1000000344
	170.581	197.397	28.5065	1000000193
	151.376	228.668	28.3782	1000000229
	169.388	230.681	28.8504	1000000276
	199.291	247.561	28.0873	1000000189
	235.77	177.213	29.3086	1000000309
	163.788	211.478	29.7685	1000000350
	211.61	216.248	30.2315	1000000038
	265.301	184.865	16.0253	1000000301
	256.86	231.804	24.6615	1000000311
	286.5	200.652	27.3407	1000000144
	117.646	265.92	18.7858	1000000291
	6.31206	293.782	19.6026	1000000148
	45.7101	303.32	19.5841	1000000248
	29.4877	363.5	21.5854	1000000334
	1.26466	276.917	26.225	1000000345
	10.3468	256.269	29.0034	1000000263
	96.8203	261.893	30.4951	1000000214
	106.582	271.242	30.5704	1000000120
	176.934	260.48	16.8105	1000000133
	187.263	314.173	16.2994	1000000159
	161.221	317.506	19.9335	1000000280
	137.219	262.027	20.1913	1000000013
	189.195	288.478	20.0672	1000000124
	205.311	270.17	22.1625	1000000211
	139.98	294.085	22.4442	1000000215
	208.676	289.657	23.4078	1000000342
	183.792	318.836	26.1819	1000000155
	147.334	293.401	27.4593	1000000343
	217.202	298.574	27.43	1000000220
	184.953	300.542	27.8196	1000000281
	151.288	330.247	27.0988	1000000279
	219.785	280.563	28.8265	1000000080
	230.762	260.404	30.7759	1000000058
	171.874	288.21	30.5436	1000000212
	206.075	298.468	30.3187	1000000156
	102.641	48.8521	32.7052	1000000088
	11.977	91.7964	41.6852	1000000349
	116.359	124.505	44.2442	1000000348
	30.2789	107.735	46.8682	1000000256
	230.387	105.835	40.3872	1000000367
	99.8196	163.106	32.4391	1000000318
	61.6625	160.727	34.6727	1000000018
	20.6555	184.651	34.665	1000000113
	20.0873	150.166	35.4597	1000000183
	31.4027	207.944	35.5151	1000000114
	42.7887	214.133	36.7695	1000000111
	122.289	170.324	37.3396	1000000006
	120.509	231.056	37.9495	1000000285
	121.384	186.062	38.8608	1000000055
	63.7327	152.634	40.476	1000000093
	121.046	244.901	40.9577	1000000284
	37.7529	145.006	41.2843	1000000368
	109.785	186.634	42.3348	1000000305
	74.4987	134.857	44.8241	1000000264
	70.1724	150.556	44.4957	1000000319
	116.889	231.113	44.9654	1000000207
	48.5979	248.446	46.2237	1000000118
	177.887	172.452	32.3878	1000000127
	139.207	194.087	33.6046	1000000320
	178.862	154.532	36.0526	1000000228
	210.654	211.803	36.7916	1000000054
	179.741	195.464	37.417	1000000202
	202.506	235.949	37.597	1000000227
	132.793	144.533	38.5745	1000000090
	141.298	145.372	38.8731	1000000009
	202.954	183.662	38.3815	1000000192
	201.618	223.23	38.9349	1000000287
	169.175	213.873	41.4914	1000000132
	193.501	246.239	42.2681	1000000123
	220.666	212.748	43.638	1000000187
	240.985	236.661	44.0653	1000000158
	177.303	144.604	45.6183	1000000008
	169.927	204.713	46.4181	1000000135
	166.484	225.512	46.5007	1000000288
	286.5	201.776	40.8061	1000000204
	30.9831	308.912	35.6058	1000000278
	121.189	275.684	36.3732	1000000149
	122.287	332.4	36.9887	1000000208
	33.1096	338.404	36.844	1000000369
	17.6375	331.429	44.6132	1000000370
	88.4664	267.475	46.1663	1000000108
	161.313	278.883	33.5759	1000000293
	177.928	269.051	34.224	1000000073
	139.311	343.674	37.0111	1000000205
	163.836	311.791	38.5129	1000000218
	136.959	260.459	40.6753	1000000122
	193.452	304.59	41.566	1000000282
	138.549	303.646	42.7356	1000000347
	135.318	275.225	44.7772	1000000324
	206.262	262.527	45.4349	1000000188
	51.9334	89.8525	52.9428	1000000371
	20.1472	215.416	51.3817	1000000372
	124.081	180.61	59.5	1000000373
	175.361	166.529	49.3077	1000000191
	178.384	189.369	51.2039	1000000316
	198.033	245.245	53.3402	1000000286
	143.202	171.816	54.8606	1000000180
	209.731	234.409	56.1883	1000000351
	137.443	135.391	59.5	1000000225
	169.665	167.304	59.5	1000000374
	158.087	176.048	59.5	1000000375
	154.917	197.023	59.5	1000000201
	253.3	209.569	59.5	1000000321
	189.251	244.186	59.5	1000000322
	260.542	200.599	51.0782	1000000136
	106.237	280.182	52.6173	1000000060
	125.163	326.839	56.916	1000000231
	115.201	308.804	59.5	1000000352
	177.422	259.719	49.4776	1000000289
	197.65	309.168	49.829	1000000157
	236.378	260.553	53.6257	1000000376
	139.71	265.565	53.3294	1000000377
	204.571	281.626	55.0874	1000000232
	128.322	295.161	59.5	1000000378
	34.5248	99.716	5.72833	1000000326
	76.9941	96.3416	8.98966	1000000294
	32.8085	89.2283	9.13239	1000000353
	41.5793	50.243	13.1912	1000000253
	62.5768	72.3377	15.2623	1000000163
	46.1384	95.3387	15.4808	1000000221
	194.558	118.657	3.44398	1000000040
	219.768	127.278	0.5	1000000011
	199.18	77.9418	4.3637	1000000379
	220.864	99.3204	8.50932	1000000380
	181.806	116.413	10.4673	1000000005
	131.58	56.4806	12.4639	1000000354
	233.287	99.6988	12.4181	1000000102
	43.0159	167.925	0.5	1000000259
	18.9538	197.768	0.5	1000000381
	125.535	239.922	0.5	1000000146
	117.934	250.413	0.5	1000000016
	12.7774	223.668	1.92301	1000000177
	110.011	236.166	6.45314	1000000382
	100.604	128.998	8.66903	1000000050
	0.5	153.75	8.59394	1000000109
	58.1683	186.387	8.80291	1000000117
	0.5	186.823	9.63446	1000000017
	122.259	242.285	9.4201	1000000020
	34.6506	230.73	10.9742	1000000103
	42.5287	193.863	11.4528	1000000338
	0.5	245.857	11.7974	1000000359
	36.8712	180.182	12.3635	1000000357
	47.2651	235.167	12.0328	1000000241
	87.8953	191.256	13.1786	1000000179
	123.873	165.643	15.8941	1000000243
	114.887	202.111	15.785	1000000224
	29.1272	206.908	15.388	1000000358
	100.525	232.284	15.0854	1000000110
	231.226	129.837	0.5	1000000010
	194.012	135.603	0.5	1000000383
	172.323	155.378	0.5	1000000384
	205.939	164.031	0.5	1000000057
	188.205	165.847	0.5	1000000245
	130.675	173.408	0.5	1000000131
	131.095	183.425	0.5	1000000028
	208.793	186.469	0.5	1000000219
	170.1	189.19	0.5	1000000137
	135.756	196.422	0.5	1000000031
	211.872	203.801	0.5	1000000143
	156.353	204.418	0.5	1000000043
	223.612	216.955	3.03121	1000000034
	202.871	220.734	0.5	1000000041
	236.257	236.991	0.5	1000000037
	197.872	243.25	1.3	1000000283
	239.903	181.982	2.47503	1000000385
	219.699	148.732	4.40574	1000000386
	145.01	207.929	4.18228	1000000260
	183.488	141.535	6.83348	1000000128
	182.992	243.948	6.46243	1000000267
	159.485	201.893	7.54899	1000000331
	252.442	212.557	7.49163	1000000302
	158.142	170.833	9.39145	1000000197
	220.655	205.969	9.65183	1000000387
	203.262	241.995	9.13858	1000000360
	164.356	249.401	9.5067	1000000053
	194.265	157.347	10.7574	1000000130
	228.324	234.824	10.676	1000000039
	190.001	131.853	11.5029	1000000098
	168.946	160.816	12.8146	1000000029
	132.652	172.376	12.0973	1000000198
	143.379	192.177	12.6108	1000000175
	139.61	218.858	12.1803	1000000142
	211.166	177.436	14.5349	1000000051
	168.967	136.583	15.2775	1000000273
	180.277	155.034	15.2642	1000000238
	189.588	192.395	15.8562	1000000186
	133.097	206.535	15.7264	1000000141
	167.774	212.336	15.6761	1000000350
	157.786	254.188	15.6297	1000000046
	275.758	180.283	5.89749	1000000388
	104.367	258.764	0.5	1000000023
	51.409	260.97	2.28092	1000000269
	120.151	292.614	3.31018	1000000389
	130.831	331.032	4.20387	1000000071
	101.493	260.372	7.9118	1000000105
	125.037	262.83	14.3233	1000000291
	215.824	283.11	0.5	1000000072
	177.742	291.974	0.5	1000000152
	163.178	298.097	0.5	1000000082
	171.464	298.214	0.5	1000000390
	197.234	299.512	0.5	1000000363
	156.725	306.614	0.5	1000000078
	169.873	309.088	0.5	1000000252
	146.576	313.621	0.5	1000000083
	200.29	314.277	0.5	1000000077
	171.586	318.29	0.5	1000000070
	187.244	257.234	2.40276	1000000042
	147.796	279.166	4.09591	1000000081
	212.841	289.863	4.10477	1000000303
	147.677	292.295	6.26305	1000000270
	227.531	261.048	8.35872	1000000126
	158.303	285.477	9.75562	1000000067
	182.422	289.878	9.38155	1000000068
	208.298	302.734	10.0325	1000000153
	163.328	316.59	11.3021	1000000079
	0.5	67.8504	16.5006	1000000254
	109.773	17.7446	21.2777	1000000337
	86.622	19.0215	24.7195	1000000312
	118.109	79.9286	24.3167	1000000094
	45.7387	24.3623	27.5174	1000000304
	45.9287	74.8704	28.2312	1000000092
	0.5	87.8891	29.0252	1000000349
	89.5952	86.9602	30.0381	1000000004
	0.5	96.3575	31.5024	1000000336
	191.699	124.408	17.107	1000000290
	201.971	83.5146	20.5496	1000000317
	177.687	114.174	20.1754	1000000391
	214.793	104.077	25.6084	1000000138
	151.161	71.189	26.4649	1000000173
	239.359	106.791	26.651	1000000392
	105.13	150.595	17.5952	1000000012
	3.56846	187.139	17.1639	1000000356
	110.208	241.53	17.5939	1000000265
	84.1797	159.154	18.2637	1000000222
	16.4713	193.906	18.9599	1000000258
	45.6004	143.64	19.3717	1000000176
	105.531	207.797	19.605	1000000116
	0.5	151.078	20.2832	1000000242
	94.4221	247.52	20.0447	1000000210
	76.5963	140.452	21.6938	1000000261
	86.806	195.302	22.7663	1000000032
	119.024	179.151	23.9422	1000000048
	21.953	218.202	24.3414	1000000014
	78.348	229.123	25.1366	1000000199
	18.1222	251.573	25.2298	1000000061
	85.0915	135.848	27.7276	1000000174
	74.4094	177.961	27.6634	1000000018
	0.5	131.83	29.3722	1000000001
	57.6384	153.911	29.8017	1000000093
	16.8512	130.536	30.3251	1000000183
	60.137	182.788	30.5497	1000000330
	116.817	183.363	30.1321	1000000247
	34.4261	130.632	31.2733	1000000368
	63.5483	198.895	31.9597	1000000171
	211.752	208.066	16.0797	1000000203
	153.198	182.349	17.9483	1000000298
	249.689	192.918	17.2135	1000000393
	245.222	252.605	17.0407	1000000125
	236.776	175.072	18.3533	1000000266
	229.807	136.416	19.6345	1000000333
	201.846	138.367	19.1354	1000000047
	152.803	144.509	19.9608	1000000104
	232.921	215.606	20.5371	1000000033
	129.72	223.591	20.6455	1000000134
	202.082	224.096	20.3626	1000000227
	141.402	144.665	23.4645	1000000090
	178.235	167.263	23.8383	1000000127
	141.516	192.239	23.0171	1000000344
	171.775	211.444	23.3958	1000000049
	237.172	147.77	25.6495	1000000030
	186.987	152.438	25.6751	1000000228
	196.185	215.276	25.0133	1000000287
	170.251	242.645	25.8845	1000000229
	236.691	236.501	27.8773	1000000292
	146.72	181.435	28.4443	1000000193
	200.422	184.784	28.2286	1000000299
	128.383	194.598	29.3023	1000000320
	161.586	224.055	30.7612	1000000276
	235.72	224.231	30.6389	1000000311
	144.358	223.909	30.739	1000000285
	140.487	163.929	31.1169	1000000009
	257.791	232.806	18.7909	1000000361
	286.5	200.354	28.231	1000000144
	123.081	271.444	16.6987	1000000394
	102.21	284.539	16.6328	1000000160
	0.5	290.088	16.5599	1000000345
	41.8462	308.15	18.2369	1000000248
	105.192	363.5	18.0492	1000000395
	0.5	284.928	22.9198	1000000148
	74.8722	285.692	23.4307	1000000251
	96.4927	265.817	24.3609	1000000214
	6.7247	353.205	24.6468	1000000334
	84.3547	310.498	25.0914	1000000340
	124.696	306.367	26.6131	1000000217
	12.3549	256.637	27.8441	1000000263
	123.142	264.14	27.8414	1000000284
	123.344	336.968	27.0683	1000000208
	51.1464	343.04	28.4841	1000000369
	124.18	275.863	29.2178	1000000149
	175.682	288.766	17.9947	1000000271
	138.216	294.136	17.5182	1000000215
	231.182	261.204	18.8866	1000000335
	187.404	303.192	18.3811	1000000124
	142.146	319.418	18.3266	1000000279
	212.119	304.727	21.4882	1000000220
	204.61	268.749	22.6822	1000000211
	217.223	284.681	22.2419	1000000080
	172.94	331.134	25.9689	1000000074
	182.423	296.52	28.8673	1000000281
	183.739	318.389	28.3373	1000000155
	187.083	257.65	29.3107	1000000189
	178.892	285.928	30.1922	1000000212
	251.255	363.5	31.4735	1000000396
	41.9259	75.2936	36.5806	1000000371
	0.5	47.9374	41.7004	1000000084
	25.7273	94.1594	41.7584	1000000256
	230.348	117.271	32.3983	1000000367
	206.604	126.49	32.7983	1000000339
	213.545	92.675	42.6134	1000000397
	89.3103	195.299	32.4393	1000000240
	21.6533	220.749	32.7966	1000000365
	0.5	245.289	33.0892	1000000315
	42.2791	137.948	34.8739	1000000165
	45.4296	205.057	34.6111	1000000114
	127.251	216.383	34.9833	1000000366
	70.4282	181.262	35.6078	1000000244
	99.0008	142.062	36.3616	1000000318
	24.2965	158.531	38.3835	1000000185
	76.2256	150.636	39.7886	1000000319
	18.3089	208.395	40.7046	1000000372
	23.2449	175.596	41.7466	1000000113
	120.656	210.675	46.3023	1000000207
	120.211	192.985	47.8628	1000000055
	229.658	203.662	32.359	1000000300
	187.782	159.875	33.7574	1000000191
	219.371	183.007	33.7244	1000000192
	208.439	177.988	34.1989	1000000076
	240.369	177.301	35.5711	1000000309
	200.931	129.52	37.2397	1000000096
	206.025	216.669	37.864	1000000054
	239.518	249.785	37.0642	1000000158
	157.602	173.814	38.3623	1000000180
	208.902	235.361	45.2813	1000000351
	180.474	156.631	46.7733	1000000008
	197.479	180.069	47.6987	1000000374
	158.441	193.013	47.7704	1000000375
	281.504	199.826	37.1587	1000000204
	26.0242	289.548	32.5236	1000000063
	100.477	332.839	32.8369	1000000362
	108.681	296.981	35.5787	1000000120
	0.5	306.822	35.8822	1000000206
	38.6897	298.753	37.2933	1000000278
	10.1797	260.689	40.097	1000000346
	114.569	331.525	43.4518	1000000066
	103.715	291.945	47.7989	1000000352
	229.581	272.953	32.8895	1000000342
	156.011	257.194	34.7687	1000000073
	241.649	262.754	34.3586	1000000058
	207.527	297.907	35.3554	1000000156
	135.725	279.272	36.9784	1000000343
	160.51	313.487	36.4392	1000000218
	195.384	296.177	38.0782	1000000282
	144.001	259.56	39.5914	1000000122
	218.417	278.416	39.466	1000000188
	148.739	330.665	39.2225	1000000205
	163.787	330.295	41.1221	1000000398
	244.793	257.783	43.295	1000000216
	77.0087	126.732	53.6078	1000000264
	112.567	225.356	48.6209	1000000305
	83.4757	172.591	56.265	1000000226
	113.81	191.661	56.8742	1000000373
	127.902	241.318	59.5	1000000399
	161.619	255.9	51.9465	1000000123
	159.751	175.805	52.0561	1000000316
	221.83	211.223	52.0279	1000000187
	189.167	215.229	52.2771	1000000135
	190.506	254.646	52.3684	1000000322
	138.289	207.498	55.5691	1000000201
	178.314	207.8	57.9137	1000000288
	143.218	141.636	58.5635	1000000225
	250.505	214.212	59.5	1000000321
	152.336	218.759	59.5	1000000056
	122.876	262.802	59.5	1000000377
	116.803	289.229	59.5	1000000323
	122.287	331.57	59.5	1000000231
	133.508	284.493	50.9187	1000000378
	186.698	264.172	59.5	1000000289
	205.836	284.91	59.5	1000000232
	163.652	306.152	59.5	1000000325
	47.353	105.619	0.5	1000000326
	0.5	116.138	0.5	1000000000
	21.9942	126.641	0.5	1000000328
	0.5	0.5	1.69694	1000000400
	97.4024	7.15051	2.25845	1000000401
	78.4991	0.5	8.72532	1000000255
	75.715	106.271	11.2182	1000000294
	0.5	34.5471	13.7249	1000000402
	24.6988	45.1122	13.7753	1000000253
	19.2231	78.2178	13.417	1000000353
	18.2236	55.3453	14.4261	1000000164
	103.135	48.9853	15.6585	1000000403
	180.26	46.4723	0.5	1000000404
	178.396	56.7719	0.5	1000000405
	187.857	97.8088	0.5	1000000379
	176.453	111.182	0.5	1000000406
	155.12	125.244	0.5	1000000129
	174.934	125.597	0.5	1000000128
	215.539	122.411	4.9543	1000000011
	217.093	101.189	6.64842	1000000102
	206.761	69.1496	7.67601	1000000407
	196.12	111.509	7.57136	1000000040
	180.973	100.91	9.47165	1000000100
	150.048	41.913	10.2685	1000000354
	181.255	118.701	11.6743	1000000098
	176.551	65.0929	12.1285	1000000408
	154.128	85.2063	12.2316	1000000295
	203.185	45.3061	15.0396	1000000409
	209.909	82.8074	15.6201	1000000380
	79.0971	137.163	0.5	1000000050
	113.139	173.359	0.5	1000000131
	89.5609	196.178	0.5	1000000022
	0.5	210.31	0.5	1000000410
	0.5	232.003	0.5	1000000177
	125.008	233.778	0.5	1000000020
	118.482	251.558	0.5	1000000016
	55.0217	165.215	2.06461	1000000259
	56.3926	192.932	5.57622	1000000338
	24.1294	179.908	11.1285	1000000381
	0.5	181.902	11.539	1000000017
	43.1322	223.57	11.4382	1000000241
	34.2062	243.534	11.6013	1000000269
	84.087	191.322	12.8682	1000000179
	115.164	238.785	12.8134	1000000382
	35.997	233.427	13.6431	1000000103
	82.7431	182.29	14.8082	1000000117
	118.202	213.748	14.738	1000000141
	44.6575	202.418	15.903	1000000411
	162.044	132.802	0.5	1000000412
	179.387	140.299	0.5	1000000384
	196.257	147.395	0.5	1000000383
	205.583	158.259	0.5	1000000130
	174.695	165.824	0.5	1000000197
	156.235	218.151	0.5	1000000043
	153.113	228.769	1.25897	1000000413
	131.693	229.434	0.5	1000000146
	216.859	246.985	0.5	1000000283
	221.751	182.561	1.64514	1000000219
	166.353	252.558	4.42028	1000000267
	181.367	201.231	2.24592	1000000137
	193.799	169.215	5.93309	1000000245
	141.341	159.419	6.86947	1000000198
	182.228	165.777	6.20536	1000000127
	143.614	209.128	6.21531	1000000260
	160.342	203.068	8.04122	1000000331
	226.807	203.638	8.8769	1000000302
	147.213	249.452	9.77534	1000000112
	239.738	144.857	11.8143	1000000414
	159.172	150.819	10.7962	1000000029
	243.133	186.719	10.7447	1000000385
	186.696	154.306	12.1136	1000000238
	178.589	205.994	12.6154	1000000350
	232.487	223.301	13.1862	1000000039
	145.14	161.251	14.0458	1000000243
	153.186	184.303	14.1893	1000000175
	183.822	196.818	16.4748	1000000186
	227.841	254.179	14.913	1000000126
	104.515	299.473	0.5	1000000268
	44.1462	320.362	0.5	1000000310
	0.5	345.246	4.39359	1000000250
	54.6816	279.792	6.80223	1000000415
	128.53	325.399	14.6902	1000000071
	89.2675	286.316	13.5611	1000000160
	0.5	305.066	15.947	1000000206
	161.08	268.66	0.5	1000000053
	162.956	289.241	0.5	1000000082
	175.876	293.805	0.5	1000000152
	158.221	309.047	0.5	1000000078
	170.481	307.613	0.5	1000000252
	143.004	311.615	0.5	1000000083
	145.491	304.431	4.60787	1000000270
	213.895	273.522	7.84517	1000000072
	190.221	273.244	8.57545	1000000042
	216.252	285.66	9.22307	1000000303
	167.436	320.219	9.54646	1000000070
	198.397	310.919	11.4758	1000000153
	171.714	292.55	12.4392	1000000390
	165.976	277.169	15.5248	1000000081
	10.5711	0.5	16.8181	1000000416
	32.4104	80.8127	16.7158	1000000417
	99.7526	93.3127	17.0795	1000000327
	21.5412	85.6296	18.0919	1000000418
	5.58346	87.2668	21.2242	1000000349
	89.1246	121.602	22.4732	1000000174
	80.7972	56.4247	29.4343	1000000088
	149.19	119.093	18.6439	1000000196
	213.287	122.607	18.4608	1000000333
	186.059	39.5656	20.9743	1000000419
	165.999	126.295	22.3342	1000000420
	195.476	110.013	23.2425	1000000005
	184.382	119.353	23.2234	1000000391
	208.493	81.1038	25.0267	1000000317
	128.475	104.753	25.4943	1000000348
	177.777	111.468	25.9545	1000000290
	128.523	77.0256	27.0749	1000000094
	269.567	113.604	23.824	1000000355
	28.9426	156.557	16.4789	1000000421
	90.0415	164.462	16.5189	1000000222
	91.1306	197.542	17.1232	1000000018
	66.5966	219.917	17.6335	1000000025
	48.7041	250.247	19.5107	1000000015
	121.949	151.535	20.3514	1000000012
	102.227	161.161	20.9702	1000000182
	24.8354	214.605	20.0211	1000000014
	56.2684	243.558	21.148	1000000277
	112.444	233.065	22.4311	1000000134
	108.285	254.745	22.9004	1000000265
	0.5	138.041	24.7543	1000000001
	40.3082	171.519	24.8937	1000000357
	58.9696	148.148	25.8113	1000000165
	9.4579	149.996	26.6486	1000000242
	23.3818	201.72	26.2088	1000000258
	74.8918	204.743	26.8131	1000000032
	13.2848	163.492	28.7757	1000000109
	64.8254	205.129	28.4218	1000000171
	27.4622	214.503	28.7612	1000000358
	75.2233	155.598	29.481	1000000319
	70.1815	192.095	32.9361	1000000244
	103.973	149.143	30.3529	1000000247
	97.1697	167.943	30.5235	1000000048
	21.5007	184.09	30.0653	1000000356
	0.5	185.276	30.8835	1000000172
	53.1799	220.127	30.7329	1000000114
	0.5	161.688	31.4499	1000000422
	167.713	141.289	16.459	1000000273
	217.659	210.586	16.9199	1000000143
	249.849	236.125	16.1795	1000000423
	237.083	176.76	17.5234	1000000192
	191.14	204.706	17.1965	1000000287
	205.306	208.883	17.6901	1000000227
	148.526	219.218	18.5508	1000000142
	208.805	223.636	18.8709	1000000311
	139.722	164.263	19.8088	1000000090
	208.304	151.901	21.1516	1000000047
	145.509	195.468	22.0081	1000000298
	248.437	133.944	23.7875	1000000030
	187.42	251.108	23.6893	1000000229
	193.891	170.567	24.7135	1000000051
	204.74	212.305	24.5977	1000000203
	233.604	216.371	24.6044	1000000033
	237.335	179.345	25.5458	1000000266
	163.244	220.881	25.3793	1000000285
	209.652	248.523	25.3939	1000000360
	189.677	156.781	26.9294	1000000191
	236.767	188.585	26.7809	1000000393
	139.221	248.051	26.5094	1000000013
	220.394	196.321	27.6242	1000000387
	178.361	212.481	27.798	1000000049
	248.771	228.781	27.2915	1000000361
	244.467	237.472	27.1156	1000000292
	211.01	141.47	28.4858	1000000339
	133.879	170.955	28.2373	1000000009
	135.338	182.841	28.0669	1000000193
	133.476	208.697	28.0583	1000000344
	213.716	189.644	29.7973	1000000300
	177.171	202.545	30.0869	1000000202
	205.449	156.769	31.7652	1000000228
	281.692	201.138	18.6896	1000000144
	29.613	310.426	18.4015	1000000370
	8.89598	292.189	19.7861	1000000345
	121.17	262.887	21.6213	1000000394
	75.2296	264.151	21.8577	1000000251
	109.439	268.037	23.0543	1000000105
	5.5167	336.503	24.1031	1000000334
	95.731	271.831	27.1838	1000000214
	0.5	278.395	27.0887	1000000148
	51.9514	298.359	29.7471	1000000248
	54.2991	324.012	31.6842	1000000341
	151.531	265.543	16.1958	1000000046
	209.342	293.104	16.4132	1000000080
	191.912	278.438	17.282	1000000068
	168.165	326.127	17.3972	1000000074
	197.895	296.424	18.524	1000000220
	157.453	304.084	18.5499	1000000279
	182.115	307.184	18.5334	1000000124
	165.285	312.196	19.8637	1000000280
	160.659	318.162	20.7936	1000000079
	131.96	271.221	22.1217	1000000284
	152.72	283.46	22.6059	1000000067
	146.859	257.85	24.1989	1000000073
	151.237	294.765	23.8817	1000000215
	239.444	259.157	24.1539	1000000125
	177.99	317.822	24.5174	1000000155
	177.133	260.667	25.6005	1000000189
	165.363	279.788	27.7434	1000000271
	185.778	272.113	28.2764	1000000212
	146.04	318.192	29.1841	1000000205
	208.299	263.671	29.3542	1000000211
	55.8955	113.674	32.3565	1000000329
	28.0718	27.6309	33.6612	1000000166
	24.4115	0.5	36.2314	1000000002
	54.483	52.4464	36.0112	1000000233
	15.2441	83.088	36.3017	1000000256
	194.683	72.853	33.273	1000000424
	214.796	85.7491	33.5142	1000000397
	161.475	94.4603	33.8447	1000000425
	200.073	102.06	37.51	1000000426
	183.515	87.5802	44.1328	1000000427
	199.639	108.774	46.4785	1000000138
	27.8893	247.276	33.1809	1000000061
	18.5954	135.445	34.3059	1000000185
	49.5484	243.651	35.0758	1000000118
	25.5856	192.621	39.972	1000000372
	106.244	192.34	39.0906	1000000240
	35.5537	173.443	40.74	1000000113
	120.102	244.162	41.5349	1000000305
	127.511	236.701	42.3554	1000000366
	24.9054	228.66	44.5525	1000000365
	159.479	144.116	34.5508	1000000104
	238.613	177.21	34.1168	1000000309
	184.133	136.546	35.6543	1000000140
	189.076	183.339	35.7886	1000000299
	185.545	232.048	35.7157	1000000351
	202.701	145.744	36.6006	1000000096
	158.404	221.791	36.8264	1000000276
	248.135	248.849	36.2216	1000000158
	213.63	205.412	39.9535	1000000187
	204.984	163.209	38.6758	1000000076
	147.205	203.309	38.1941	1000000375
	193.434	215.948	39.3077	1000000054
	152.745	251.591	39.3781	1000000122
	286.5	199.166	36.882	1000000204
	101.039	326.776	37.6059	1000000362
	123.427	278.297	39.7718	1000000149
	115.165	325.816	42.1991	1000000066
	115.703	308.988	40.553	1000000120
	43.8758	291.581	41.1924	1000000278
	207.465	307.918	32.6904	1000000156
	160.212	323.297	35.8207	1000000218
	213.136	280.633	37.4391	1000000188
	133.515	261.377	40.9675	1000000343
	159.196	284.985	40.02	1000000347
	159.824	309.951	43.3861	1000000398
	191.7	258.327	44.6504	1000000322
	223.74	258.182	46.6227	1000000342
	100.576	253.851	51.5104	1000000060
	126.902	243.457	53.0247	1000000399
	87.8613	193.171	59.5	1000000428
	221.8	186.061	48.5282	1000000374
	144.139	162.033	51.2661	1000000316
	178.223	186.797	52.3017	1000000288
	213.46	143.838	56.4723	1000000429
	254.191	212.763	56.5672	1000000321
	180.939	200.173	59.5	1000000430
	160.024	217.137	59.5	1000000056
	186.659	229.621	59.5	1000000135
	196.392	252.712	59.5	1000000376
	125.456	274.928	49.372	1000000377
	139.39	268.697	54.1378	1000000378
	135.883	276.943	59.5	1000000123
	206.942	294.016	59.5	1000000232
	44.0572	64.5158	0.5	1000000431
	54.651	35.7005	4.60859	1000000432
	13.3307	125.329	5.26966	1000000328
	31.6832	119.79	7.12265	1000000176
	91.3401	15.4454	14.4738	1000000401
	30.2104	73.0435	15.8303	1000000164
	200.201	103.059	0.5	1000000040
	160.087	119.261	0.5	1000000406
	172.633	50.4339	2.71775	1000000405
	193.429	88.4419	2.17183	1000000102
	166.425	87.9282	3.65587	1000000433
	213.861	85.4355	5.5938	1000000407
	205.191	42.0564	8.4032	1000000409
	158.755	113.818	8.20109	1000000129
	142.791	82.1985	10.9296	1000000295
	178.758	97.1837	11.7272	1000000100
	220.132	126.612	11.2163	1000000011
	182.89	41.1506	12.5329	1000000404
	272.778	112.656	0.5	1000000101
	43.5841	128.148	0.5	1000000326
	0.5	135.753	0.5	1000000434
	61.1004	155.22	0.5	1000000050
	19.1465	156.637	0.5	1000000435
	91.1495	184.257	0.5	1000000022
	111.87	216.4	0.5	1000000110
	0.5	246.506	0.5	1000000177
	0.5	168.172	2.60475	1000000436
	66.9779	194.011	5.62729	1000000338
	12.8687	211.509	6.11898	1000000410
	63.2571	227.731	11.9362	1000000025
	46.5574	176.984	12.8484	1000000259
	26.1224	215.468	13.7588	1000000014
	87.1891	181.483	14.0491	1000000131
	27.177	158.861	15.3973	1000000381
	29.4204	195.386	15.161	1000000411
	197.675	132.607	0.5	1000000384
	156.492	135.368	0.5	1000000412
	214.304	135.039	0.5	1000000010
	162.448	164.88	0.5	1000000243
	181.594	167.306	0.5	1000000197
	143.179	226.794	0.5	1000000146
	133.335	236.796	0.5	1000000020
	223.243	237.058	0.5	1000000283
	128.526	253.434	0.5	1000000016
	147.1	148.586	2.97646	1000000198
	153.608	201.492	2.77617	1000000331
	209.874	238.739	3.80106	1000000041
	162.268	219.453	4.33661	1000000043
	213.113	159.91	5.64658	1000000130
	138.38	190.69	7.85513	1000000224
	221.27	249.215	7.64554	1000000423
	207.052	176.638	9.57461	1000000219
	174.736	195.342	9.7093	1000000350
	190.421	220.038	9.38989	1000000311
	223.827	150.422	10.4711	1000000332
	185.349	172.656	10.4895	1000000127
	198.086	176.933	10.4784	1000000245
	172.409	139.196	11.3674	1000000273
	192.704	158.232	11.685	1000000238
	131.013	130.754	12.7229	1000000307
	193.786	139.436	12.8961	1000000383
	240.532	162.164	12.6166	1000000192
	141.045	212.663	14.6484	1000000260
	141.038	222.659	14.3426	1000000298
	152.59	225.376	15.0991	1000000413
	177.505	157.733	15.3104	1000000191
	148.779	169.074	15.5305	1000000175
	231.427	213.808	15.9022	1000000039
	50.0114	268.952	0.5	1000000415
	121.897	269.344	0.5	1000000291
	105.356	281.135	0.5	1000000389
	71.6291	312.843	3.53306	1000000340
	86.2324	305.161	7.56583	1000000160
	125.055	283.487	8.51545	1000000284
	45.7652	295.129	12.8953	1000000370
	76.5661	347.323	12.895	1000000249
	5.15371	357.732	12.1755	1000000250
	225.777	263.92	0.5	1000000437
	195.387	274.304	0.5	1000000042
	132.426	304.054	0.5	1000000083
	187.791	308.091	0.5	1000000252
	155.185	278.872	5.32937	1000000053
	163.205	259.275	6.81879	1000000267
	190.178	314.998	12.5166	1000000153
	166.63	282.277	13.6081	1000000081
	0.5	37.448	17.8122	1000000402
	2.16476	104.692	17.328	1000000349
	20.7475	50.3677	19.1262	1000000253
	90.099	88.1646	22.1895	1000000004
	93.7903	0.5	23.8035	1000000255
	92.6648	124.794	23.4376	1000000174
	6.64826	19.4554	29.0568	1000000438
	76.6568	47.8626	31.7293	1000000088
	185.944	80.5259	17.698	1000000439
	197.492	94.7744	17.7616	1000000380
	132.618	104.127	19.7931	1000000348
	188.12	39.0362	20.8644	1000000419
	172.644	59.4851	20.2909	1000000408
	166.09	82.6146	20.8969	1000000440
	213.556	66.5452	22.0141	1000000441
	174.244	112.172	22.6347	1000000098
	249.221	73.6112	23.7802	1000000442
	167.893	67.2414	27.5711	1000000443
	237.47	106.579	29.1737	1000000392
	200.778	75.978	30.6566	1000000317
	186.658	86.1664	30.1981	1000000424
	210.495	109.426	30.7083	1000000005
	247.038	0.5	31.1414	1000000444
	210.979	75.9882	31.2104	1000000397
	157.478	115.888	31.4861	1000000290
	197.885	123.045	31.5205	1000000391
	257.869	91.7769	20.8618	1000000445
	268.787	115.226	25.3991	1000000355
	58.1146	143.011	16.2451	1000000093
	102.752	211.799	17.5175	1000000141
	94.2814	130.968	18.6996	1000000247
	126.041	183.27	18.948	1000000193
	111.28	235.381	18.3414	1000000134
	57.626	239.956	18.6292	1000000277
	85.0112	193.699	19.8738	1000000179
	88.4046	233.588	21.7369	1000000199
	39.8492	204.974	22.5589	1000000258
	2.40829	155.846	23.0075	1000000001
	101.26	176.95	23.3401	1000000117
	125.562	174.295	25.163	1000000009
	125.388	233.347	25.6451	1000000382
	74.8022	149.253	26.9023	1000000165
	110.367	200.106	26.0888	1000000018
	62.6146	197.446	27.4869	1000000171
	106.675	221.89	27.7704	1000000116
	4.4908	171.642	28.2036	1000000172
	118.514	201.072	28.2914	1000000320
	32.9365	189.575	29.7573	1000000356
	55.6196	248.374	29.649	1000000118
	21.2609	216.133	30.3348	1000000358
	172.655	207.484	16.0616	1000000285
	204.814	129.59	17.8397	1000000057
	220.092	154.229	17.7812	1000000386
	209.161	155.726	17.1683	1000000047
	188.131	251.629	21.3118	1000000229
	222.98	140.996	22.5029	1000000414
	226.293	186.463	22.6577	1000000393
	131.292	224.366	22.8148	1000000344
	234.174	230.514	24.4636	1000000361
	222.466	247.37	25.4179	1000000126
	227.784	206.794	26.6094	1000000143
	143.308	210.87	26.3497	1000000142
	152.531	216.67	26.4532	1000000276
	211.667	162.647	27.8853	1000000228
	132.883	235.766	27.8469	1000000013
	242.153	240.079	28.8462	1000000292
	218.94	139.632	29.4226	1000000339
	205.085	146.501	29.5102	1000000096
	202.937	182.881	29.4794	1000000300
	168.633	207.575	29.1166	1000000202
	136.317	144.313	30.4285	1000000012
	188.763	168.589	31.3209	1000000051
	258.582	152.98	16.7975	1000000301
	286.5	196.235	26.322	1000000144
	98.5838	265.721	17.9643	1000000214
	21.6291	290.622	17.1099	1000000345
	55.436	341.375	17.099	1000000446
	0.5	325.651	19.8091	1000000334
	104.127	355.839	20.0851	1000000395
	16.0596	351.769	21.7144	1000000447
	45.4354	329.194	27.7503	1000000341
	40.5224	334.813	30.9618	1000000369
	0.5	265.558	31.0767	1000000148
	211.333	279.232	16.5462	1000000303
	190.629	297.051	17.761	1000000220
	154.661	274.377	18.9781	1000000046
	128.716	321.299	18.3725	1000000071
	173.18	275.705	19.6159	1000000390
[truncated: 542 more rows]

## Sheet: pannel h
Raw
0.0830387	0.0890601	0.0940796	0.0966732	0.0955568	0.0922976	0.101852	0.103542	0.131479	0.32625	0.67299	0.786393	0.517249	0.344103	0.408534	0.488812	0.468868	0.411051	0.42304	0.32611	0.205431	0.218336	0.188885	0.15016	0.31354	0.588473	0.699092	0.778919	0.918683	1	0.820234	0.375945	0.0873039	0.0375626	0.025796	0.0167943	0.011509	0.00854612	0.00683335	0.00573674	0.00558497
DeepCAD-RT
0.362083	0.384165	0.409435	0.438823	0.472359	0.509884	0.550367	0.591995	0.634342	0.676212	0.718237	0.758938	0.797968	0.833019	0.868113	0.902209	0.942051	0.979565	1	0.985424	0.947195	0.90368	0.863169	0.831278	0.803762	0.772121	0.725053	0.651561	0.567182	0.483789	0.400873	0.318358	0.238857	0.167515	0.107975	0.0632134	0.0415266	0.0244658	0.0095884	0	0
DeepSeMi
0.81204	0.847586	0.881333	0.912282	0.939131	0.960098	0.97424	0.982837	0.988732	0.993981	0.998627	1	0.994761	0.981066	0.959286	0.930716	0.896792	0.857933	0.814004	0.767562	0.727912	0.694718	0.659606	0.624154	0.591145	0.552183	0.509403	0.457351	0.390711	0.320723	0.25559	0.208555	0.162811	0.118021	0.0748303	0.0339001	0	0	0	0	0
SRDTrans
0.312002	0.323726	0.336946	0.351724	0.369364	0.389821	0.414259	0.443295	0.479238	0.523507	0.580138	0.649962	0.727211	0.799995	0.860898	0.909452	0.947687	0.975338	0.993081	1	0.994898	0.9788	0.95332	0.919506	0.882189	0.838894	0.787882	0.723319	0.642104	0.547619	0.441397	0.333627	0.234729	0.152309	0.0886619	0.0430482	0.0108104	0	0	0	0
LF-denoising
0.130269	0.140029	0.149839	0.159844	0.169894	0.18069	0.193057	0.209017	0.234855	0.295	0.437245	0.614885	0.788171	0.921501	0.991781	1	0.967105	0.91377	0.851313	0.786881	0.723971	0.670979	0.640126	0.641701	0.679349	0.764485	0.816049	0.770174	0.692913	0.607328	0.507307	0.390606	0.273274	0.170749	0.0894526	0.0274246	0	0	0	0	0
