# Supplementary material for: Leveraging spatial-angular redundancy for self-supervised denoising of 3D fluorescence imaging without temporal dependency
Source: Nat Commun. 2025 Nov 24;16:11608. doi: 10.1038/s41467-025-66654-3 (PMC12749375; doi:10.1038/s41467-025-66654-3)
Supplement: Supplementary file 10 — Source data [file 41467_2025_66654_MOESM10_ESM.zip › SourceData_Figure4.xlsx]

## Sheet: pannel e
Region 1
Raw
1	0.998047	0.994142	0.988283	0.980471	0.970048	0.953682	0.93231	0.907598	0.88121	0.854812	0.83007	0.808648	0.792211	0.782426	0.780567	0.785007	0.794608	0.808518	0.825885	0.845854	0.867574	0.890193	0.912856	0.934713	0.95554	0.978346	1.0031	1.02916	1.05586	1.08256	1.1086	1.13334	1.15611	1.17629	1.19318	1.2066	1.21722	1.2258	1.23308	1.23984	1.24681	1.25476	1.26443	1.27659	1.29198	1.31065	1.33188	1.35487	1.37883
LF-denoising
1	1.00034	1.00102	1.00204	1.00339	1.00521	1.00808	1.01183	1.01618	1.02081	1.02544	1.02975	1.03346	1.03627	1.03787	1.03797	1.03651	1.0338	1.03015	1.02591	1.02139	1.01692	1.01283	1.00944	1.00709	1.00578	1.004	1.00186	0.999804	0.998248	0.997627	0.998371	1.00091	1.00568	1.0131	1.02359	1.03709	1.0532	1.07153	1.09165	1.11317	1.13567	1.15874	1.18198	1.20498	1.22766	1.25166	1.27691	1.30299	1.32952
50×SNR
1	0.999682	0.999045	0.99809	0.996817	0.995214	0.993221	0.990857	0.988149	0.985128	0.981823	0.978263	0.97448	0.9705	0.966356	0.962048	0.957445	0.952556	0.947417	0.942064	0.936533	0.930862	0.925086	0.919242	0.913367	0.907434	0.901142	0.89454	0.887743	0.880867	0.874027	0.867338	0.860915	0.854875	0.84933	0.844358	0.839776	0.835525	0.831581	0.827919	0.824513	0.821338	0.81837	0.815583	0.812953	0.810516	0.808578	0.807076	0.805882	0.80487
Region 2
Raw
1	1.00099	1.00298	1.00595	1.00992	1.0152	1.02337	1.03399	1.04626	1.0594	1.0726	1.08507	1.09602	1.10465	1.11017	1.11224	1.11296	1.11251	1.11061	1.10702	1.10147	1.0937	1.08346	1.07048	1.05451	1.03467	1.00784	0.975154	0.938425	0.89948	0.860145	0.822243	0.787598	0.758036	0.735379	0.72087	0.711954	0.7076	0.707263	0.710397	0.716456	0.724892	0.73516	0.746713	0.759007	0.77262	0.793136	0.819508	0.84949	0.88084
LF-denoising
1	1	1	1	1	1.00018	1.00145	1.00356	1.00604	1.00845	1.01033	1.01122	1.01067	1.00823	1.00343	0.995911	0.986073	0.974236	0.960664	0.945617	0.929357	0.912146	0.894245	0.875917	0.857422	0.838504	0.816597	0.792172	0.76625	0.739852	0.714	0.689714	0.668016	0.649928	0.636471	0.628734	0.627286	0.630989	0.638537	0.648625	0.65995	0.671206	0.681089	0.688293	0.691515	0.689772	0.684421	0.676332	0.666131	0.654443
50×SNR
1	0.999517	0.998551	0.997102	0.99517	0.992703	0.989434	0.985439	0.98085	0.975801	0.970423	0.964851	0.959215	0.95365	0.948287	0.943217	0.938246	0.933302	0.928348	0.923347	0.918263	0.91306	0.9077	0.902148	0.896367	0.890302	0.883857	0.877094	0.870099	0.862955	0.855748	0.848563	0.841484	0.834598	0.827988	0.821638	0.815049	0.80828	0.801495	0.794858	0.788534	0.782687	0.77748	0.773079	0.769646	0.767433	0.766906	0.767778	0.769649	0.772123
Region 3
Raw
1	0.999762	0.999287	0.998573	0.997622	0.996446	0.995111	0.993598	0.991876	0.989909	0.987667	0.985115	0.982221	0.978953	0.975276	0.971254	0.967366	0.963509	0.959477	0.955062	0.950059	0.944261	0.937462	0.929455	0.920034	0.908531	0.892573	0.873025	0.85128	0.828732	0.806773	0.786798	0.770198	0.758368	0.752701	0.754295	0.761948	0.774665	0.791651	0.812113	0.835258	0.860293	0.886425	0.91286	0.938805	0.964831	0.997669	1.03618	1.07781	1.11997
LF-denoising
1	1.00085	1.00255	1.00509	1.00849	1.01289	1.01913	1.02697	1.036	1.04581	1.05599	1.06613	1.07582	1.08464	1.0922	1.09823	1.10345	1.10804	1.11207	1.11559	1.11865	1.12132	1.12365	1.1257	1.12752	1.12851	1.12533	1.11886	1.11073	1.10253	1.09588	1.0924	1.09368	1.10136	1.11702	1.14272	1.18091	1.22936	1.28521	1.34564	1.40778	1.46882	1.52588	1.57615	1.61676	1.64566	1.66619	1.68013	1.68865	1.69294
50×SNR
1	0.999683	0.999049	0.998097	0.996829	0.99522	0.993161	0.990681	0.987837	0.984685	0.981282	0.977683	0.973945	0.970124	0.966276	0.962424	0.958412	0.954228	0.949897	0.945439	0.940878	0.936234	0.931532	0.926792	0.922037	0.917276	0.912447	0.907544	0.902579	0.897559	0.892494	0.887394	0.882266	0.877122	0.871969	0.866799	0.861513	0.85613	0.85069	0.845231	0.839793	0.834415	0.829135	0.823993	0.819028	0.814255	0.809562	0.804944	0.800416	0.795996
[truncated: 3,570 more columns]
