# Supplementary material for: Leveraging spatial-angular redundancy for self-supervised denoising of 3D fluorescence imaging without temporal dependency
Source: Nat Commun. 2025 Nov 24;16:11608. doi: 10.1038/s41467-025-66654-3 (PMC12749375; doi:10.1038/s41467-025-66654-3)
Supplement: Supplementary file 10 — Source data [file 41467_2025_66654_MOESM10_ESM.zip › SourceData_Figure5.xlsx]

## Sheet: pannel b
ssim_noisy_xy
0.118279	0.117284	0.116004	0.113921	0.111924	0.110887	0.110541	0.109972	0.109391	0.108727	0.106467	0.106649	0.106258	0.106512	0.107661	0.109927	0.111417	0.113057	0.116	0.117617	0.119769	0.121532	0.123247	0.123551	0.124862	0.125819	0.126988	0.12884	0.131196	0.134197	0.138966	0.143202	0.146584	0.151008	0.156112	0.162425	0.168478	0.174282	0.18162	0.187083	0.194171	0.200714	0.206352	0.211697	0.219407	0.224998	0.231805	0.237113	0.243345	0.249138
ssim_ours_xy
0.284886	0.285513	0.286924	0.28798	0.288627	0.290286	0.292562	0.293726	0.294836	0.296832	0.29903	0.300858	0.304744	0.310105	0.315972	0.32494	0.336364	0.347928	0.362305	0.381142	0.398747	0.418341	0.441343	0.466337	0.490084	0.514847	0.540216	0.566819	0.589554	0.612618	0.638447	0.661707	0.683238	0.702138	0.722695	0.741464	0.756513	0.770644	0.784137	0.79704	0.80898	0.81855	0.827783	0.836533	0.843891	0.850825	0.858621	0.864674	0.870424	0.87523
ssim_noisy_yz
0.0927987	0.0679803	0.0730043	0.120448	0.134324	0.0982883	0.126978	0.129406	0.132563	0.122881	0.102817	0.115061	0.111143	0.116234	0.151969	0.161247	0.150833	0.128659	0.143471	0.113451	0.164063	0.172859	0.142977	0.131254	0.134026	0.179981	0.125226	0.146907	0.187661	0.175643	0.208736	0.197588	0.21843	0.289135	0.231968	0.282883	0.301236	0.246163	0.257992	0.310503	0.31885	0.332468	0.319213	0.345962	0.403179	0.367638	0.436167	0.409892	0.415819	0.463258
ssim_ours_yz
0.40488	0.403331	0.386679	0.431419	0.44852	0.486263	0.501575	0.516345	0.525331	0.569401	0.573425	0.541672	0.527551	0.513517	0.569911	0.537463	0.5017	0.490571	0.528697	0.543623	0.628315	0.600313	0.598913	0.639529	0.616294	0.704233	0.694217	0.704935	0.675939	0.714518	0.680781	0.693666	0.696434	0.685782	0.668954	0.677451	0.676344	0.67922	0.703078	0.699408	0.733504	0.72836	0.75514	0.806108	0.778614	0.748519	0.721788	0.745054	0.695241	0.782263
ssim_noisy_xz
0.224183	0.248861	0.212977	0.244178	0.162535	0.178248	0.176942	0.203205	0.17466	0.223213	0.179081	0.144127	0.178665	0.197501	0.208961	0.217527	0.167493	0.207521	0.228383	0.19792	0.16616	0.206938	0.219016	0.210243	0.215548	0.144017	0.152876	0.162169	0.176743	0.191472	0.175954	0.183993	0.161139	0.199298	0.245099	0.204891	0.226744	0.223515	0.172289	0.238036	0.229328	0.228569	0.24335	0.234613	0.279245	0.27626	0.374517	0.377394	0.332018	0.342458
ssim_ours_xz
0.649085	0.724635	0.712065	0.697199	0.64693	0.672955	0.689353	0.685382	0.648019	0.617236	0.598211	0.580055	0.556954	0.545638	0.533462	0.493046	0.460974	0.461206	0.499208	0.527267	0.479169	0.482363	0.491323	0.455569	0.530886	0.630581	0.5428	0.603166	0.517893	0.644272	0.664238	0.630816	0.596116	0.612944	0.634274	0.622994	0.650573	0.667723	0.658421	0.701119	0.67896	0.669414	0.726004	0.721968	0.708466	0.76938	0.721563	0.659616	0.584981	0.691621
[truncated: 9 more columns]

## Sheet: pannel c
snr_noisy_xy
1.38641	1.40138	1.41229	1.41247	1.42634	1.40551	1.41587	1.40708	1.41584	1.4033	1.36845	1.33903	1.24942	1.14429	1.00991	0.88444	0.769773	0.637533	0.499704	0.342787	0.174873	0.0346588	-0.1361	-0.32162	-0.49642	-0.659156	-0.815968	-1.08452	-1.29838	-1.53634	-1.8722	-2.20776	-2.5057	-2.87015	-3.2375	-3.47781	-3.69958	-3.93184	-4.21454	-4.50372	-4.73603	-4.98283	-5.26712	-5.49627	-5.76418	-5.96935	-6.2398	-6.44502	-6.64468	-6.87012
snr_ours_xy
2.26864	2.41294	2.54152	2.65025	2.7612	2.83275	2.89946	2.94865	2.97723	2.985	2.97253	2.92585	2.83857	2.74816	2.64627	2.55417	2.48904	2.43383	2.38839	2.35938	2.33602	2.3084	2.30601	2.32104	2.31287	2.28975	2.26901	2.23261	2.19163	2.1327	2.07775	1.99414	1.88985	1.78785	1.68749	1.60754	1.51428	1.40719	1.29556	1.20884	1.11333	1.02151	0.916549	0.79594	0.691473	0.604298	0.504409	0.403024	0.288121	0.174053
snr_noisy_yz
-1.56847	-1.92391	-0.324987	1.50787	-1.49156	-1.58169	-1.28398	-2.47202	-0.563607	0.319039	-1.36231	-1.24289	-0.609074	0.0907473	-0.261576	-0.826868	-0.939268	1.25098	-0.560962	-0.51623	0.245575	1.29863	0.187018	-2.97392	-2.64595	-4.29587	-3.51481	-2.04906	-1.89886	-1.99869	-2.08612	2.66716	0.181946	0.799747	3.89465	3.43715	2.05368	0.365826	-1.39603	-0.825536	-3.26591	-4.09321	-4.18163	-5.30359	-8.34341	-6.23994	-3.8665	-6.18617	-1.88254	-1.49582
snr_ours_yz
1.40156	1.55533	2.10724	2.28462	0.238346	1.1844	1.49908	1.68489	1.66514	2.00384	3.1342	3.83387	1.27752	2.37095	4.3414	3.60423	3.47004	3.64203	3.82564	3.4497	3.76042	3.73389	3.50897	3.26681	2.44554	1.86665	2.08226	3.24364	2.05996	3.82908	4.28915	1.86807	2.81693	3.77206	4.27964	3.80393	3.50414	2.4901	2.81671	0.0520127	0.474587	1.7317	-1.02162	1.95461	0.714708	-0.596279	-1.91264	-1.29615	1.31816	3.97239
snr_noisy_xz
-7.74595	-5.52612	-4.67891	-7.19416	-5.02179	-4.4177	-2.94991	-5.04111	-0.932566	-4.36213	-3.11378	-0.527677	1.37559	4.5481	1.92588	0.195953	0.129201	1.40772	0.269456	-2.24966	-2.07458	-0.851851	-2.22448	0.617505	-2.13951	-4.09284	-5.12673	-3.34061	-1.31028	-1.66181	-8.23612	-1.94688	-1.96464	-4.64971	-4.0869	-0.59114	-5.04452	-3.32688	-0.92394	-3.95202	-4.01978	-2.42948	-7.39019	-1.64773	-1.72983	-1.10671	4.71217	4.6461	-1.71255	2.9263
snr_ours_xz
-1.36769	0.510375	-2.64235	-1.54908	-1.2477	1.98064	-0.517847	1.6622	1.15193	1.57632	0.189642	3.50744	2.23662	3.93528	4.16407	3.40189	2.20552	3.81258	3.41204	3.34241	0.956194	2.54317	1.65711	2.18105	2.75195	-2.65235	1.58379	2.20224	2.71425	1.1444	0.152848	0.569499	3.59788	0.970152	0.640262	1.72651	0.292348	0.353676	1.33731	0.559035	1.4068	1.4124	0.56426	0.576694	2.07806	3.33947	3.19068	5.42871	2.70469	2.83258
[truncated: 9 more columns]

## Sheet: pannel e
Raw	GT	LF-denoising
4091	384	138
4133	343	142
4005	365	166
4045	329	167
4134	391	109
4118	383	143
4047	394	120
4256	375	149
4080	357	168
4132	376	167
4155	398	124
4086	375	169
4061	378	128
4058	404	111
4114	371	112
4123	353	107
4171	364	106
4130	362	101
4190	356	94
4072	354	183
4086	338	147
4131	346	156
4128	341	172
4092	326	143
4094	299	165
4036	279	135
4139	335	184
4095	343	131
4085	352	165
4104	321	143
4029	321	135
4022	357	187
4138	383	147
4045	342	120
4217	367	120
4243	395	133
4088	350	150
4067	357	163
4221	381	168
3971	373	188
4129	372	173
4150	347	164
4136	381	191
4094	385	170
4116	372	146
4116	380	118
4215	329	123
4094	335	158
4004	361	148
3974	343	116
4091	335	172
4005	353	126
4113	344	123
4133	330	140
4155	340	104
4078	316	110
4099	296	165
4112	308	210
4155	328	190
4144	320	178
4169	343	150
4126	333	147
4052	329	146
4158	352	139
4076	349	129
4030	353	133
4061	324	114
4148	323	152
4207	329	168
4176	353	145
4118	339	162
3967	309	169
4125	349	161
3943	363	128
4053	370	136
4219	347	116
4123	394	201
4139	373	148
3982	410	134
4199	399	133
4141	360	126
4153	390	200
4157	343	192
4071	373	155
4081	369	140
4109	358	157
4089	370	184
4152	344	140
4040	365	174
4069	344	171
4108	385	150
4035	345	144
4113	354	180
3963	348	177
4088	368	165
4113	314	115
4071	346	101
4054	355	110
4088	342	138
4005	348	124
4133	346	159
4260	362	177
4134	361	158
4048	326	171
4077	317	159
4089	337	138
3996	338	165
4073	354	144
3973	322	171
4037	376	167
4050	375	177
4059	383	201
4127	379	165
4177	350	220
4204	369	242
4147	386	194
4293	356	195
4132	366	200
4152	409	206
4066	376	188
4168	381	180
4154	365	200
4031	417	180
4154	371	196
4220	395	252
4115	381	203
4082	404	247
4033	362	221
3981	387	248
4100	390	152
4115	401	186
4182	386	182
4066	382	233
4110	417	256
4126	372	236
4014	319	233
3962	370	272
4124	409	294
4059	418	219
4047	441	226
4103	461	239
4189	431	217
4021	402	215
4113	413	272
4060	442	275
4070	377	284
3951	365	282
4011	387	206
4082	395	209
4114	362	233
4117	369	219
4059	370	288
4001	337	241
4100	346	265
3999	319	211
4098	372	167
4199	368	256
4108	353	236
4147	353	260
4087	361	267
4141	413	260
4008	376	172
4141	407	262
3965	398	190
4157	393	231
4054	395	274
4110	382	254
4031	381	203
4106	382	259
3991	388	239
4112	406	253
4101	395	239
4086	413	196
4119	410	254
4157	400	236
4020	462	217
4031	452	210
4055	445	267
3932	426	241
4121	445	247
4035	472	296
3990	477	275
4076	436	209
4019	456	289
4068	430	200
3944	418	235
4111	421	202
4089	437	190
4109	447	187
4111	403	225
4050	399	247
4100	442	221
4206	452	248
4144	450	212
3996	459	189
4076	493	213
4088	431	215
4100	442	252
4025	461	177
4098	439	171
4155	431	159
4056	466	203
4056	443	246
4041	465	186
4183	485	165
4137	417	248
4154	377	243
4017	392	244
3996	399	240
4153	404	307
4063	434	207
4067	404	232
4027	361	250
4032	402	206
4245	361	219
3989	365	205
4031	401	155
4030	349	168
4156	383	235
4040	399	249
4113	354	197
4061	346	203
4122	369	239
4083	366	240
4098	403	218
4034	412	240
4065	392	237
3990	359	232
4065	386	207
4126	391	263
4167	393	262
4069	395	277
4066	374	164
4085	382	280
4275	441	235
4023	414	234
4150	421	243
3967	410	218
4138	385	209
4120	392	234
4129	408	276
4105	406	260
4079	423	273
4073	417	257
4208	433	255
4042	381	286
4045	402	241
4182	402	252
4182	370	233
4038	395	280
4028	399	257
4051	371	276
3993	360	286
3984	411	307
4085	421	249
4107	426	337
4099	395	300
4122	405	275
4152	389	310
4029	373	265
3990	401	273
4090	383	284
4053	380	276
4126	369	262
4184	384	270
4100	355	273
4057	407	301
4147	436	290
3987	375	298
4086	418	316
4112	389	250
4215	400	313
3976	374	261
4201	395	285
4108	354	274
4132	402	285
4071	400	279
4091	394	264
4049	387	218
4033	348	258
4063	339	291
4032	353	292
4087	361	309
4137	377	286
4056	316	276
4078	333	244
4212	303	261
4088	317	293
4205	325	247
4124	343	244
4088	373	230
4106	364	214
4087	327	201
4188	315	225
4204	319	265
4019	347	237
4171	341	249
3992	343	256
4197	317	283
4135	345	245
4148	314	237
4144	308	223
4192	304	217
4119	329	228
4115	322	250
4002	346	238
4160	308	276
4212	294	245
4197	316	261
4103	302	234
4137	313	241
4144	314	250
4284	343	247
4083	365	238
4106	376	259
4228	352	245
4024	364	229
4154	349	203
4158	342	224
4099	366	217
4181	371	235
4076	385	258
4182	403	250
4081	402	278
4120	420	280
3978	436	254
4113	418	253
4033	400	183
4162	391	185
4039	364	212
4174	409	241
4194	361	302
4126	379	251
4167	379	295
4114	350	273
4082	346	268
4189	367	251
4060	368	231
4181	359	246
4112	358	253
4177	370	239
4112	402	229
3971	415	265
4154	414	266
4105	427	286
4115	416	246
4008	424	244
4153	435	250
4195	408	239
4103	432	319
4038	440	309
4079	456	256
4130	424	253
4170	424	245
4039	410	277
4163	418	307
4114	435	260
4071	454	247
4125	421	263
4098	452	220
4078	444	232
4063	431	240
4090	403	221
4019	448	239
4021	426	265
4078	390	270
4076	371	276
4102	356	258
4108	401	216
4024	389	226
4119	371	280
4163	332	252
4138	343	285
4171	376	246
4138	359	258
4094	373	303
4059	363	268
4064	380	267
4181	367	296
4142	391	341
3987	394	355
4071	391	348
4063	404	340
4044	373	335
4040	375	288
3977	394	279
4190	384	309
4135	397	326
4198	393	284
4134	404	291
4124	394	305
4178	425	304
4065	425	325
4057	419	246
4071	440	275
4064	432	350
4254	402	347
4181	389	410
4061	402	355
4230	369	347
4118	389	382
4010	365	401
4001	409	332
4102	371	373
4127	379	412
4142	352	367
4226	401	322
4052	337	375
3976	381	379
4143	363	366
4142	373	389
4060	397	380
4157	388	390
4171	383	363
4112	388	412
3999	435	410
4119	413	364
4158	393	354
4059	403	442
4115	412	442
4084	407	451
4140	411	384
4177	420	414
4138	432	395
4037	397	421
4125	453	423
4174	431	466
4119	428	444
4087	407	498
4054	403	426
4081	402	441
4115	434	503
4051	421	478
4000	407	454
4050	406	396
4052	438	390
4174	411	377
4137	411	437
4123	400	452
4110	402	416
4095	369	388
4219	350	371
4145	409	404
4075	395	439
3932	377	397
4015	381	392
4280	354	411
4116	330	411
4175	362	415
4030	352	375
4302	358	374
4283	351	429
4387	396	380
4551	415	416
4285	489	483

## Sheet: pannel f
Raw	GT	LF-denoising
4091	384	138
4133	343	142
4005	365	166
4045	329	167
4134	391	109
4118	383	143
4047	394	120
4256	375	149
4080	357	168
4132	376	167
4155	398	124
4086	375	169
4061	378	128
4058	404	111
4114	371	112
4123	353	107
4171	364	106
4130	362	101
4190	356	94
4072	354	183
4086	338	147
4131	346	156
4128	341	172
4092	326	143
4094	299	165
4036	279	135
4139	335	184
4095	343	131
4085	352	165
4104	321	143
4029	321	135
4022	357	187
4138	383	147
4045	342	120
4217	367	120
4243	395	133
4088	350	150
4067	357	163
4221	381	168
3971	373	188
4129	372	173
4150	347	164
4136	381	191
4094	385	170
4116	372	146
4116	380	118
4215	329	123
4094	335	158
4004	361	148
3974	343	116
4091	335	172
4005	353	126
4113	344	123
4133	330	140
4155	340	104
4078	316	110
4099	296	165
4112	308	210
4155	328	190
4144	320	178
4169	343	150
4126	333	147
4052	329	146
4158	352	139
4076	349	129
4030	353	133
4061	324	114
4148	323	152
4207	329	168
4176	353	145
4118	339	162
3967	309	169
4125	349	161
3943	363	128
4053	370	136
4219	347	116
4123	394	201
4139	373	148
3982	410	134
4199	399	133
4141	360	126
4153	390	200
4157	343	192
4071	373	155
4081	369	140
4109	358	157
4089	370	184
4152	344	140
4040	365	174
4069	344	171
4108	385	150
4035	345	144
4113	354	180
3963	348	177
4088	368	165
4113	314	115
4071	346	101
4054	355	110
4088	342	138
4005	348	124
4133	346	159
4260	362	177
4134	361	158
4048	326	171
4077	317	159
4089	337	138
3996	338	165
4073	354	144
3973	322	171
4037	376	167
4050	375	177
4059	383	201
4127	379	165
4177	350	220
4204	369	242
4147	386	194
4293	356	195
4132	366	200
4152	409	206
4066	376	188
4168	381	180
4154	365	200
4031	417	180
4154	371	196
4220	395	252
4115	381	203
4082	404	247
4033	362	221
3981	387	248
4100	390	152
4115	401	186
4182	386	182
4066	382	233
4110	417	256
4126	372	236
4014	319	233
3962	370	272
4124	409	294
4059	418	219
4047	441	226
4103	461	239
4189	431	217
4021	402	215
4113	413	272
4060	442	275
4070	377	284
3951	365	282
4011	387	206
4082	395	209
4114	362	233
4117	369	219
4059	370	288
4001	337	241
4100	346	265
3999	319	211
4098	372	167
4199	368	256
4108	353	236
4147	353	260
4087	361	267
4141	413	260
4008	376	172
4141	407	262
3965	398	190
4157	393	231
4054	395	274
4110	382	254
4031	381	203
4106	382	259
3991	388	239
4112	406	253
4101	395	239
4086	413	196
4119	410	254
4157	400	236
4020	462	217
4031	452	210
4055	445	267
3932	426	241
4121	445	247
4035	472	296
3990	477	275
4076	436	209
4019	456	289
4068	430	200
3944	418	235
4111	421	202
4089	437	190
4109	447	187
4111	403	225
4050	399	247
4100	442	221
4206	452	248
4144	450	212
3996	459	189
4076	493	213
4088	431	215
4100	442	252
4025	461	177
4098	439	171
4155	431	159
4056	466	203
4056	443	246
4041	465	186
4183	485	165
4137	417	248
4154	377	243
4017	392	244
3996	399	240
4153	404	307
4063	434	207
4067	404	232
4027	361	250
4032	402	206
4245	361	219
3989	365	205
4031	401	155
4030	349	168
4156	383	235
4040	399	249
4113	354	197
4061	346	203
4122	369	239
4083	366	240
4098	403	218
4034	412	240
4065	392	237
3990	359	232
4065	386	207
4126	391	263
4167	393	262
4069	395	277
4066	374	164
4085	382	280
4275	441	235
4023	414	234
4150	421	243
3967	410	218
4138	385	209
4120	392	234
4129	408	276
4105	406	260
4079	423	273
4073	417	257
4208	433	255
4042	381	286
4045	402	241
4182	402	252
4182	370	233
4038	395	280
4028	399	257
4051	371	276
3993	360	286
3984	411	307
4085	421	249
4107	426	337
4099	395	300
4122	405	275
4152	389	310
4029	373	265
3990	401	273
4090	383	284
4053	380	276
4126	369	262
4184	384	270
4100	355	273
4057	407	301
4147	436	290
3987	375	298
4086	418	316
4112	389	250
4215	400	313
3976	374	261
4201	395	285
4108	354	274
4132	402	285
4071	400	279
4091	394	264
4049	387	218
4033	348	258
4063	339	291
4032	353	292
4087	361	309
4137	377	286
4056	316	276
4078	333	244
4212	303	261
4088	317	293
4205	325	247
4124	343	244
4088	373	230
4106	364	214
4087	327	201
4188	315	225
4204	319	265
4019	347	237
4171	341	249
3992	343	256
4197	317	283
4135	345	245
4148	314	237
4144	308	223
4192	304	217
4119	329	228
4115	322	250
4002	346	238
4160	308	276
4212	294	245
4197	316	261
4103	302	234
4137	313	241
4144	314	250
4284	343	247
4083	365	238
4106	376	259
4228	352	245
4024	364	229
4154	349	203
4158	342	224
4099	366	217
4181	371	235
4076	385	258
4182	403	250
4081	402	278
4120	420	280
3978	436	254
4113	418	253
4033	400	183
4162	391	185
4039	364	212
4174	409	241
4194	361	302
4126	379	251
4167	379	295
4114	350	273
4082	346	268
4189	367	251
4060	368	231
4181	359	246
4112	358	253
4177	370	239
4112	402	229
3971	415	265
4154	414	266
4105	427	286
4115	416	246
4008	424	244
4153	435	250
4195	408	239
4103	432	319
4038	440	309
4079	456	256
4130	424	253
4170	424	245
4039	410	277
4163	418	307
4114	435	260
4071	454	247
4125	421	263
4098	452	220
4078	444	232
4063	431	240
4090	403	221
4019	448	239
4021	426	265
4078	390	270
4076	371	276
4102	356	258
4108	401	216
4024	389	226
4119	371	280
4163	332	252
4138	343	285
4171	376	246
4138	359	258
4094	373	303
4059	363	268
4064	380	267
4181	367	296
4142	391	341
3987	394	355
4071	391	348
4063	404	340
4044	373	335
4040	375	288
3977	394	279
4190	384	309
4135	397	326
4198	393	284
4134	404	291
4124	394	305
4178	425	304
4065	425	325
4057	419	246
4071	440	275
4064	432	350
4254	402	347
4181	389	410
4061	402	355
4230	369	347
4118	389	382
4010	365	401
4001	409	332
4102	371	373
4127	379	412
4142	352	367
4226	401	322
4052	337	375
3976	381	379
4143	363	366
4142	373	389
4060	397	380
4157	388	390
4171	383	363
4112	388	412
3999	435	410
4119	413	364
4158	393	354
4059	403	442
4115	412	442
4084	407	451
4140	411	384
4177	420	414
4138	432	395
4037	397	421
4125	453	423
4174	431	466
4119	428	444
4087	407	498
4054	403	426
4081	402	441
4115	434	503
4051	421	478
4000	407	454
4050	406	396
4052	438	390
4174	411	377
4137	411	437
4123	400	452
4110	402	416
4095	369	388
4219	350	371
4145	409	404
4075	395	439
3932	377	397
4015	381	392
4280	354	411
4116	330	411
4175	362	415
4030	352	375
4302	358	374
4283	351	429
4387	396	380
4551	415	416
4285	489	483

## Sheet: panel k
Raw
0.169252	0.117173	-0.287744	-0.425608	0.24411	-0.350732	0.222568	-0.212724	-0.160016	2.02292	0.747546	0.780535	0.144788	1.04867	0.237185	0.242539	-0.0403711	0.0224806	0.005463	0.800568	-0.196709	0.747515	-0.257697	-0.217309	-0.264479	-0.31507	-0.0458918	4.70445	2.65555	1.73459	1.19626	0.608874	0.513265	0.985746	-0.112993	0.453792	-0.227115	-0.244694	-0.1201	-0.0910664	0.0332506	-0.117468	0.38235	0.169499	-0.353457	0.00654683	-0.103484	-0.265272	-0.249242	-0.16188
-0.276851	-0.221871	-0.153663	-0.100463	-0.13382	-0.299158	-0.520903	-0.0593943	-0.0557705	-0.436445	-0.0758067	0.0878647	-0.0302762	-0.0289615	0.129528	-0.323475	-0.32887	-0.20725	0.305262	0.406664	-0.457679	0.034519	-0.0936607	-0.451286	0.269841	-0.382302	-0.468275	0.149207	0.0743244	0.0278954	-0.06352	-0.0529065	-0.378388	-0.318388	-0.109646	0.282753	-0.147634	-0.336725	-0.0966295	-0.248343	-0.487653	0.0578462	0.492649	0.47844	-0.0594666	-0.289057	-0.0947201	-0.134432	-0.326349	0.0668544
-0.252367	-0.335388	-0.0675574	0.178419	-0.242389	-0.0915514	-0.158934	-0.268311	-0.21699	-0.213208	-0.00135764	-0.180408	-0.0248572	-0.345521	0.281964	0.143782	0.130243	0.282912	1.09495	0.019907	-0.318167	0.20712	-0.0417965	-0.0987213	-0.310109	0.472786	-0.0348684	0.0993086	-0.212652	-0.2111	-0.0268798	0.939729	-0.37831	0.354791	0.489249	0.400266	-0.16128	-0.142309	1.66707	0.0174942	0.0456481	0.39972	0.371641	0.767878	0.794233	0.644058	0.486796	0.0725422	0.208723	0.570567
-0.438374	-0.224592	0.218945	-0.298727	-0.207046	-0.0267054	-0.0707468	-0.147658	-0.10032	0.564159	-0.245658	-0.0394013	0.0508503	0.0416568	0.170535	-0.224205	0.211996	0.114749	-0.128938	0.036954	0.407263	-0.296315	-0.115528	-0.21081	-0.224386	-0.382996	-0.101997	-0.0485963	-0.225472	-0.416176	0.713307	-0.0125532	-0.0324856	0.903109	0.679417	-0.322658	1.37751	-0.275898	0.135984	0.428569	0.367892	-0.118745	0.905514	0.974889	-0.192166	-0.42119	-0.0365927	-0.0844401	-0.245723	-0.0297766
-0.345656	-0.0599978	-0.27027	0.0882746	-0.403468	-0.0370758	-0.238196	0.194628	0.490491	0.168542	0.204239	1.039	0.393606	-0.279255	0.181005	0.439457	-0.423775	0.0522119	-0.0167465	0.067243	0.0155791	0.400997	0.672239	0.0915316	-0.273003	-0.130084	-0.0812364	-0.267667	-0.176052	0.334665	0.0226628	-0.190221	0.30994	0.0919595	-0.219341	0.256169	-0.149841	0.273941	0.0326819	-0.314038	0.208462	0.354621	0.170822	0.661919	0.276695	-0.145172	-0.117508	-0.0411744	0.0501871	0.0809158
0.0183691	-0.177845	0.425395	0.15237	-0.154699	-0.208408	0.180885	0.189791	0.346336	-0.324039	0.161112	-0.268898	-0.0207747	0.272739	-0.122996	0.0864971	-0.113888	-0.0817138	-0.111481	-0.262238	-0.124147	-0.20792	0.632318	-0.031696	-0.0996603	0.174661	0.362487	-0.0819691	0.295603	-0.0725427	-0.0109497	-0.0550624	0.729976	0.277508	0.0362166	0.45373	0.628315	0.513602	-0.347002	-0.251706	1.24027	1.05343	-0.304172	-0.154017	0.334366	0.311274	0.548273	0.354358	-0.236511	0.143674
0.674205	0.526703	0.527739	0.184118	0.349847	0.316368	0.132305	1.30712	0.652261	0.901491	-0.169361	0.0487792	0.343561	0.0557853	0.0258038	-0.103094	-0.0643166	-0.369211	-0.011177	0.180054	0.155628	0.345273	-0.167728	0.188987	-0.0997492	0.228704	-0.300849	0.134189	-0.0150566	-0.186889	0.280562	0.655706	0.309666	-0.220199	-0.119733	-0.207641	0.00487912	-0.327822	0.188652	-0.281614	-0.271367	-0.272514	-0.435199	0.00132406	-0.407162	-0.146066	-0.305956	-0.523497	-0.128247	0.033448
-0.344018	0.205592	-0.322029	-0.0525346	1.14487	0.130597	-0.207351	0.349936	-0.151405	-0.369862	0.214096	0.633331	-0.0439823	0.415666	0.193684	0.190698	-0.0104509	-0.137405	-0.234256	2.48306	0.704248	0.0145125	-0.0894082	-0.179279	0.205051	-0.1169	-0.101059	0.97849	-0.22451	-0.00214512	0.893732	0.00795617	0.212724	0.351556	-0.0964648	-0.205525	0.481323	0.441527	0.154964	0.122109	-0.225594	0.968659	0.150401	0.2715	1.39329	0.412522	0.101125	-0.302187	0.897898	0.31654
-0.206612	0.0771071	-0.0838957	0.459064	0.0972006	0.595337	-0.371683	-0.138283	0.0604807	0.235164	-0.163307	0.8285	0.247808	0.514469	-0.284607	0.626039	0.872288	-0.232504	0.533621	0.159376	-0.338864	-0.254341	-0.123677	-0.179566	-0.1461	-0.0867695	-0.322579	-0.162835	-0.267941	-0.125758	-0.00757682	0.279756	1.33942	-0.0101598	0.717758	-0.447816	0.15638	0.333625	-0.0466629	0.00495371	-0.222019	0.052704	-0.314013	0.174592	-0.0405781	-0.0156329	0.197649	-0.0800986	-0.185056	0.103242
-0.018803	0.535501	-0.0232131	-0.115896	1.19003	-0.177413	-0.354981	-0.139972	-0.348286	0.0939948	-0.155063	-0.266891	-0.186043	-0.113877	0.324153	0.0442326	0.404235	-0.039375	0.751647	-0.409427	-0.153882	0.732674	-0.107758	-0.050325	-0.306657	-0.0725572	0.0134214	-0.100056	0.374917	-0.293432	-0.187252	0.123579	0.223948	-0.0825401	-0.164407	-0.18893	0.583367	-0.243902	-0.38996	-0.325833	0.249281	0.574404	-0.430638	0.0451501	0.36167	-0.320793	-0.218493	0.117098	-0.312392	-0.193972
0.49058	0.681743	0.703985	3.22427	0.736547	0.178896	0.982997	0.320735	0.716446	0.312788	0.666753	0.0209106	-0.0996533	-0.20149	0.372788	0.172429	-0.331086	0.173359	0.108541	0.156489	0.547228	2.37167	0.47784	0.142578	0.365067	-0.0765419	0.133131	0.458769	-0.440877	0.0367196	0.0418773	0.136091	0.531635	0.661973	0.379725	-0.27137	0.514497	0.551117	-0.141407	-0.249597	-0.218978	-0.0288728	-0.0607889	-0.319066	0.0197514	-0.228362	-0.159892	-0.253941	-0.538258	-0.341109
LF-denoising
-0.176015	-0.168917	-0.23723	-0.290417	-0.254451	-0.258445	-0.149421	0.145283	0.715117	1.82651	1.67434	1.20205	0.745533	0.346025	0.311139	0.171708	0.0995685	0.249481	0.531524	0.623359	0.348601	0.157249	0.11277	-0.0130212	0.08506	0.327458	1.24954	3.18833	3.64154	3.36068	2.5705	1.92363	1.35297	0.870161	0.559656	0.531467	0.371	0.133588	0.0778274	0.0312083	0.0685162	0.165398	0.295083	0.145268	-0.170844	-0.199657	-0.242566	-0.234096	-0.170684	-0.0489659
-0.389632	-0.402546	-0.430017	-0.467035	-0.359871	-0.41	-0.417178	-0.338685	-0.262373	-0.160353	-0.190638	-0.273909	-0.352868	-0.296822	-0.323466	-0.356188	-0.377348	-0.359031	-0.313299	-0.372382	-0.428814	-0.455837	-0.469077	-0.497039	-0.512883	-0.473493	-0.340766	-0.161866	-0.0277761	-0.08682	-0.19723	-0.198948	-0.321707	-0.319595	-0.271392	-0.252381	-0.254039	-0.283696	-0.329928	-0.320779	-0.265886	-0.116628	0.121743	0.450815	0.117544	-0.116809	-0.189155	-0.188255	-0.20298	-0.148881
-0.0486339	-0.0412002	0.0326604	0.154744	0.0421992	0.113121	0.00854315	-0.00671665	0.121597	0.162327	0.155491	0.110883	0.145192	0.0805853	-0.0445629	0.338659	0.593334	0.900212	1.03202	0.745116	0.364799	0.377875	0.265297	0.216671	0.167483	0.285174	0.118889	0.0747898	-0.0201046	0.0350677	0.160705	0.443339	0.208953	0.300835	0.57057	0.732313	0.853489	0.844825	0.906466	0.766563	0.896974	1.23752	1.56539	1.77635	1.58347	1.17916	0.815726	0.611109	0.439163	0.355158
-0.0503574	0.012128	0.0579644	-0.0198982	0.00229427	0.028966	0.0509417	0.00182799	-0.00608593	0.111949	0.0948596	0.117656	0.0747431	0.0471327	-0.043252	-0.0214691	-0.000397582	-0.0571995	-0.0477648	0.023731	0.140196	0.0188787	-0.0925997	-0.158317	-0.133786	-0.0943917	-0.0787204	-0.0829396	-0.137283	-0.143423	0.0514751	0.167311	0.242983	0.303522	0.261792	0.14177	0.246969	0.1744	0.223403	0.241311	0.249266	0.298733	0.439498	0.343458	0.0572664	-0.0932982	-0.139512	-0.195309	-0.179908	-0.149274
0.118383	0.211059	0.107972	0.101111	-0.0064366	-0.0482347	0.19458	0.492137	0.720268	0.743678	0.608124	0.492747	0.164382	0.174179	0.257673	0.3573	0.221823	0.221826	0.194856	0.16266	0.263554	0.398281	0.208628	0.0522748	0.0100468	0.0337881	0.134522	0.0649261	0.00722695	0.200202	0.117021	0.0129339	0.111956	0.179177	0.260758	0.108394	0.0706579	0.185933	0.127037	0.0924153	0.182881	0.327433	0.443566	0.28523	0.201129	0.017626	-0.124175	-0.0725247	-0.0188276	0.0498387
0.179518	0.0923123	0.0989574	0.0454652	0.061373	0.0310228	0.0961426	0.257178	0.0475885	-0.0255362	-0.0302684	-0.0112405	0.0458924	0.305349	0.193076	0.00289598	-0.075145	-0.0591693	-0.0334019	-0.00364191	0.0140833	-0.0188981	0.113033	0.0684772	0.0451997	-0.0746441	-0.0477226	-0.0028912	0.00845516	0.00626642	0.236178	0.343764	0.626915	0.582517	0.423016	0.248157	0.150064	-0.0247489	-0.00178417	0.13002	0.467424	0.397281	0.322119	0.367294	0.32389	0.076741	0.213177	0.217468	0.289999	0.2732
0.735592	0.917394	1.25039	1.33755	1.2956	1.17057	1.13544	1.27882	1.2421	0.925337	0.641385	0.518576	0.49442	0.398915	0.266183	0.10365	0.0105849	-0.0855563	-0.126237	-0.112567	-0.00266731	0.160299	0.14035	0.0184397	0.00243129	0.00102506	-0.0393137	0.0438053	0.0492429	0.0553104	0.054739	0.00377335	-0.111554	-0.142562	-0.127855	-0.00699348	-0.144576	-0.204171	-0.1903	-0.225147	-0.258377	-0.304549	-0.306594	-0.302964	-0.319687	-0.31746	-0.413245	-0.421877	-0.317031	-0.248692
0.0185044	0.0225946	0.0156607	0.0977773	0.156547	0.0746696	0.00910827	-0.075331	-0.176326	-0.141649	0.113769	0.531743	0.429117	0.331336	0.205426	0.236598	0.169082	0.10087	0.218529	0.572392	0.580666	0.32601	0.118582	0.0796644	0.173096	0.35847	0.317993	0.477728	0.500674	0.501775	0.644905	0.738924	0.834983	0.644697	0.451154	0.762511	1.10444	1.07774	0.934866	0.802892	0.673087	0.770894	0.934048	0.956109	0.606341	0.476125	0.239805	0.260553	0.289338	0.102318
-0.0419488	-0.0730063	-0.159411	0.24377	0.3064	0.326393	0.0936146	0.108872	0.118911	0.174803	0.602957	1.09898	1.35139	1.11068	1.03721	0.767551	0.437738	-0.00872567	0.0130062	-0.0560267	-0.184271	-0.206257	-0.0060505	0.0865882	0.0862492	-0.0506832	-0.125383	0.0923194	0.141521	0.249799	0.751094	1.13293	1.06055	0.587972	0.412353	0.124157	0.317919	0.392624	0.190275	-0.0939	-0.181559	-0.181936	-0.266095	-0.319909	-0.231728	-0.1796	-0.119102	-0.323382	-0.212732	-0.0534875
0.272523	0.51387	0.379622	0.371725	0.347254	0.0792734	-0.132847	-0.166427	-0.184266	-0.189554	-0.145103	-0.201634	-0.115866	0.0121486	0.193223	0.0770072	-0.0318072	-0.0597989	-0.0375442	-0.147034	-0.123864	-0.141937	-0.180214	-0.147895	-0.178077	-0.0830315	0.0737207	0.0671418	0.0835075	-0.0295067	0.0861745	0.213877	0.0939764	0.0112483	-0.00403928	-0.0242937	-0.141369	-0.239309	-0.23733	-0.0574084	-0.00376013	-0.0205534	-0.195953	-0.216816	-0.264765	-0.248092	-0.208891	-0.272814	-0.281621	-0.204873
1.31075	1.67144	1.76129	1.80282	1.24927	0.946894	1.07408	0.938621	0.800643	0.649572	0.424026	0.194585	0.13458	0.0972896	0.177892	0.207192	0.233948	0.192491	0.261312	0.616935	1.21937	1.42181	1.11152	0.793942	0.543724	0.343793	0.265033	0.126009	-0.103778	-0.0810497	0.00579698	0.145762	0.198266	0.29561	0.219663	0.175001	0.114529	-0.0333784	-0.175585	-0.284251	-0.283205	-0.222358	-0.162128	-0.1875	-0.176471	-0.205018	-0.239284	-0.315012	-0.390448	-0.455845
50×SNR
-0.317754	-0.363418	-0.309248	-0.339879	-0.220879	-0.212099	-0.229631	-0.174843	0.034169	2.23876	1.94043	1.27558	0.611965	0.7919	0.604458	0.500049	0.40286	0.371528	0.833988	0.855336	0.613749	0.190773	0.141255	0.109402	0.0173991	0.0484477	0.423886	2.82841	3.67382	3.41601	2.93527	2.00632	1.35184	0.921975	0.437627	0.426487	0.38675	0.21429	0.188487	0.034618	-0.0662367	0.246598	0.500617	0.272761	0.152941	-0.0497316	-0.0698971	-0.119759	-0.197831	-0.12635
-0.365585	-0.425458	-0.411932	-0.394765	-0.399873	-0.420904	-0.411851	-0.438098	-0.383895	0.0502698	-0.0217936	-0.160693	-0.251002	-0.290558	-0.332204	-0.350977	-0.345288	-0.381619	-0.251875	-0.23889	-0.303114	-0.382899	-0.40223	-0.442016	-0.43701	-0.433272	-0.332805	0.148835	0.413073	0.247731	0.00795974	-0.0976482	-0.220948	-0.247588	-0.326133	-0.359039	-0.396683	-0.419655	-0.387775	-0.424033	-0.453024	-0.302822	-0.0225774	0.286939	0.233948	0.0164978	-0.082035	-0.185271	-0.0689422	-0.126265
0.066382	0.00861257	0.031612	-0.00557082	0.0344005	-0.0703722	-0.0450901	-0.0665997	-0.0931973	-0.0614554	-0.0619295	-0.0432853	-0.0681482	-0.00564869	0.0939904	0.718804	0.606103	0.428281	0.993668	0.621987	0.778967	0.553244	0.445506	0.28893	0.181404	0.208076	0.209709	0.0998528	0.0148808	0.20021	0.190481	0.126733	0.130889	0.163193	0.386189	0.736678	1.17471	1.02773	1.41474	1.05725	0.859864	0.839356	1.52234	1.71978	2.09935	1.47735	1.23828	0.980605	0.745813	0.642409
0.0775217	-0.071658	0.0322376	0.0390597	0.122902	0.0671382	-0.0176014	-0.0173434	0.164601	0.646057	0.469697	0.29413	0.0883588	0.139547	0.093705	0.0597036	0.0227809	-0.0403034	-0.0470952	-0.0618759	-0.0626741	-0.101639	-0.134405	-0.160995	-0.0497022	-0.108246	-0.0862151	0.0290693	-0.0225812	0.0057771	-0.000803811	-0.0454977	0.00437417	-0.169051	-0.0366339	-0.00330517	0.144185	0.0537281	0.0138668	-0.0713572	-0.0261643	0.148085	0.238083	0.0833289	0.0111609	-0.0585785	-0.077171	-0.112278	-0.0984592	-0.111891
0.251265	0.25257	0.182686	0.158915	0.324139	0.162029	0.178436	0.108538	0.213462	0.709033	0.576034	0.432159	0.288489	0.300432	0.199489	0.264772	0.242389	0.0838605	0.0509901	-0.0017691	0.2313	0.0528211	-0.0337608	-0.041463	0.0346914	0.0190134	0.0424953	0.150847	0.081074	0.0961911	0.0199765	0.0631021	0.0735133	0.103716	0.026973	-0.0482393	0.0998603	0.0850691	0.0612638	0.0382318	0.00830701	0.185988	0.306745	0.125717	0.0762522	-0.000201654	-0.0111542	-0.058135	-0.0304296	-0.0375258
0.175578	0.15297	0.222931	0.173169	0.258948	0.260519	0.108094	0.0531626	0.0848752	0.129892	0.0774141	0.0271277	-0.033782	0.0490072	0.0343622	0.0798167	0.0762026	-0.000704435	-0.0215762	-0.0292528	0.0797009	0.0664478	-0.00563864	-0.00226148	0.045661	-0.0329391	-0.00537081	0.0417014	0.0478902	0.0119093	0.0474973	0.00473104	-0.0110574	-0.0772776	0.00716054	0.0665038	0.0846882	0.0277765	0.0502048	-0.0367684	0.0108939	0.0522725	0.0955625	0.00775117	-0.0231562	-0.0952377	-0.110586	-0.130795	-0.0679026	-0.0857867
1.35849	1.0425	1.35058	1.08483	1.30436	1.00888	0.801564	1.28191	1.22082	1.08308	0.748504	0.477013	0.156085	0.349457	0.276264	0.242281	0.18848	0.0999791	0.0724479	0.00292875	-0.0177635	-0.0860979	-0.0699383	-0.0909518	-0.0408802	0.0340852	0.0655409	0.05378	-0.0911965	-0.0109157	0.108274	0.00927129	-0.03758	-0.188262	-0.186374	-0.168436	-0.0998207	-0.13167	-0.127585	-0.181259	-0.181243	-0.202097	-0.232878	-0.290013	-0.21847	-0.274761	-0.288384	-0.301294	-0.246902	-0.228863
0.471077	0.184824	0.148122	0.191273	0.279367	0.0617143	0.214999	0.268498	-0.0667224	0.0134391	0.168979	1.2221	0.142023	0.636903	0.391509	0.441883	0.358939	0.308953	0.312998	0.178746	0.595146	0.296891	0.231679	0.196088	0.234221	0.267144	0.0193212	0.144386	0.258133	0.333515	0.476732	0.36712	1.22389	0.219224	0.0827735	0.391116	1.96738	1.25951	1.03786	0.513539	0.456012	0.366928	0.905774	0.609955	1.13955	0.487739	0.311272	0.230394	0.186862	0.12581
0.121298	-0.0819597	0.0935411	0.0498596	0.726326	0.712579	0.282202	0.136848	0.0693523	0.125457	0.338635	0.570969	0.107313	0.211342	0.265286	0.125365	0.147422	0.222677	0.0609478	-0.0966474	-0.0291504	-0.0589906	-0.0629894	-0.00991828	-0.0367942	0.166819	0.0962007	0.0730541	0.102202	-0.0316665	0.0474306	0.254136	0.720141	0.209535	0.0947157	0.120363	0.241773	0.194868	0.390765	0.094406	0.0186769	-0.0671221	-0.0944801	-0.0473817	-0.0764679	-0.181093	-0.194395	-0.193661	-0.219626	-0.14135
0.0437992	0.222229	0.464201	0.295957	0.215943	0.133804	0.0295501	0.111318	0.0277445	0.00536927	-0.0319954	-0.0742976	-0.0987255	0.0304134	0.00900999	-0.00686686	-0.00177529	-0.0409119	0.00126435	-0.0034892	-0.00629028	-0.0773746	-0.058527	-0.0939506	-0.0745957	-0.0242928	0.0162993	-0.0372773	-0.0510931	0.00412391	-0.107599	-0.119199	-0.0944014	-0.0290846	-0.00315843	-0.115055	-0.0914451	-0.106581	-0.0445027	-0.0268296	-0.00306247	0.013098	-0.0233069	-0.058867	-0.105556	-0.16025	-0.100562	-0.139823	-0.049095	-0.0580555
1.80664	1.73116	1.87628	1.53769	1.07303	1.52373	1.40851	1.15312	0.715725	0.611028	0.454289	0.470547	0.40768	0.184271	0.123859	0.118894	0.024913	0.0119277	-0.0378569	-0.0210383	1.45976	1.397	1.10946	0.901151	0.701005	0.529216	0.332504	0.381556	0.261788	0.204057	0.036768	-0.0386249	-0.0446592	-0.106298	0.197204	0.173444	0.145526	0.0826837	0.0428508	-0.0676374	-0.161197	-0.158584	-0.136084	-0.222934	-0.188637	-0.229376	-0.258903	-0.287934	-0.237511	-0.288628
[truncated: 1,049 more columns]

## Sheet: pannel l
Raw
0.663247	0.636554	0.258036	0.439877	0.455114	0.242221	0.593215	0.45639	0.289111	0.529312	0.712713	0.413441	0.137848	0.314734	0.375112	0.211432	0.253198	0.749434	0.77697	0.707125	0.612772	0.695391	0.401742	0.210507	0.541144	0.292898	0.242731	0.541983	0.202963	0.388971	0.285456	0.237557	0.314657	0.208601	0.452321	0.367892	0.324247	0.786133	0.126597	0.573374	0.255558	0.35912	0.453358	0.741577	0.576321	0.27255	0.675885	0.66107	0.373298	0.522718
LF-denoising
0.948496	0.914603	0.853192	0.883268	0.916308	0.875889	0.904281	0.841582	0.758781	0.918165	0.920865	0.820288	0.59711	0.809039	0.845231	0.599808	0.907637	0.929835	0.965164	0.927948	0.928527	0.946569	0.859221	0.720949	0.924559	0.740709	0.708624	0.956559	0.723267	0.935948	0.859369	0.539895	0.787325	0.880601	0.907403	0.816645	0.742261	0.954627	0.429073	0.936534	0.915552	0.760842	0.84629	0.921641	0.901217	0.657845	0.906791	0.945983	0.875079	0.767441
[truncated: 11 more columns]
