# Supplementary material for: Leveraging spatial-angular redundancy for self-supervised denoising of 3D fluorescence imaging without temporal dependency
Source: Nat Commun. 2025 Nov 24;16:11608. doi: 10.1038/s41467-025-66654-3 (PMC12749375; doi:10.1038/s41467-025-66654-3)
Supplement: Supplementary file 10 — Source data [file 41467_2025_66654_MOESM10_ESM.zip › SourceData_Figure6.xlsx]

## Sheet: pannel d
Raw	LF-denoising
0	0
0.00185515	0.000924377
-0.000967184	-0.000108571
-0.00239262	-0.000833268
-0.00362037	0.000294987
-0.000855718	0.00192483
0.00171109	0.000744526
0.0011395	-0.00144405
-0.000708469	-0.00294337
-0.00103932	-0.00113924
-0.00104838	-0.000305017
0.00189412	0.00310095
0.00116749	0.00582845
0.00165598	0.00853794
0.00179192	0.00716745
0.00296685	0.00484104
0.00452353	0.00309673
0.00372141	0.00117078
-0.000154194	-0.000583624
-0.00175795	-0.00129596
-0.00248082	-0.000752648
0.000873127	-0.00114909
0.000332394	0.00046471
0.00209135	0.000570842
0.00313692	0.00218179
0.00318315	4.08893e-06
-0.000835882	-0.000332865
-0.00196809	6.14765e-05
-0.00359499	0.00144619
-0.000748753	0.00265725
-0.000322017	0.00273713
0.00347356	0.00183796
0.00194077	0.000271219
0.000553807	-0.00239383
-0.00220065	-0.00344928
-0.00329301	-0.00589549
-0.00468276	-0.00960285
-0.00570494	-0.0130133
-0.00686419	-0.0144299
-0.00561685	-0.0116807
-0.00760257	-0.0121623
-0.00545709	-0.010328
-0.00790308	-0.0103644
-0.00700073	-0.0104697
-0.00684597	-0.009958
-0.00573726	-0.00988173
-0.00493109	-0.00802662
-0.00591116	-0.00864845
-0.00509213	-0.00982717
-0.00623941	-0.00946073
-0.00457075	-0.00860407
-0.00416344	-0.00829504
-0.00234772	-0.00883916
-0.0018281	-0.00655145
-0.00293556	-0.00661999
-0.00320762	-0.0053629
-0.00557729	-0.00750232
-0.00442262	-0.00715668
-0.00483156	-0.00927491
-0.0052435	-0.0116484
-0.00703554	-0.0115043
-0.00698329	-0.0119358
-0.00643768	-0.010015
-0.00642809	-0.0101341
-0.00912018	-0.00914316
-0.00868696	-0.0091687
-0.008203	-0.00945951
-0.00493203	-0.00950553
-0.00356024	-0.0093733
-0.00247606	-0.00664272
-0.00113548	-0.00332429
-0.0027183	-0.00330944
-0.00468123	-0.00457906
-0.0053711	-0.00765342
-0.00379524	-0.00939474
-0.00311244	-0.00979462
-0.00339552	-0.00950046
-0.00469305	-0.00749672
-0.00429818	-0.00681745
-0.00873788	-0.00812162
-0.0105579	-0.0115765
-0.0132533	-0.0176799
-0.0121216	-0.0200012
-0.0128473	-0.0209572
-0.0118148	-0.0203966
-0.0110312	-0.0212976
-0.0111406	-0.0224899
-0.0126636	-0.023037
-0.0149247	-0.0256137
-0.0157157	-0.0254835
-0.0155424	-0.0276145
-0.0177383	-0.0284584
-0.020814	-0.0328975
-0.0215955	-0.032632
-0.0204283	-0.0329157
-0.0182438	-0.0322665
-0.0189506	-0.033211
-0.0154395	-0.0252568
0.000510608	0.00441308
0.017979	0.0355308
0.034115	0.0606465
0.0377213	0.0648283
0.0376731	0.0652459
0.0355518	0.0635102
0.0341563	0.0601226
0.037371	0.0586954
0.0386056	0.0590265
0.0373784	0.0576856
0.033986	0.0562706
0.0333139	0.0547394
0.0336342	0.0549063
0.0304344	0.0541649
0.028564	0.0496226
0.0235404	0.0411076
0.021555	0.0319034
0.0174358	0.025081
0.0160679	0.0233293
0.0156434	0.0234706
0.0159063	0.0248522
0.0166121	0.022683
0.0149281	0.0194897
0.0120113	0.0167464
0.0105534	0.0168327
0.0107763	0.0168909
0.0123931	0.0171876
0.0118739	0.0178341
0.0117227	0.0191428
0.0141074	0.0188468
0.0146856	0.0188109
0.0152665	0.0171854
0.0129691	0.0157531
0.0118457	0.0129324
0.00853482	0.0101447
0.00426532	0.00626152
-2.66687e-05	0.00330819
-0.00100156	0.000421503
-0.00215752	-0.0029411
-0.00288484	-0.00770285
-0.00570368	-0.0121809
-0.00673187	-0.0153836
-0.0108366	-0.0196683
-0.0143729	-0.0214605
-0.0166515	-0.0230508
-0.0140543	-0.0193366
-0.013346	-0.0181092
-0.014367	-0.017896
-0.0166064	-0.019874
-0.0141234	-0.0207885
-0.0136831	-0.0236096
-0.0161799	-0.0292524
-0.0203816	-0.033946
-0.0221929	-0.035271
-0.0212641	-0.0343641
-0.0214585	-0.0361568
-0.0244821	-0.0374032
-0.0214478	-0.0366269
-0.0203273	-0.0327551
-0.0150164	-0.0290131
-0.0168908	-0.0267994
-0.0168274	-0.0271804
-0.0167135	-0.0271737
-0.0154077	-0.0261804
-0.0159121	-0.0242248
-0.0182646	-0.0241375
-0.0181766	-0.0225775
-0.0182193	-0.021491
-0.0156926	-0.0196626
-0.0148849	-0.0203234
-0.0113972	-0.0194116
-0.0107381	-0.0168631
-0.00778267	-0.0132163
-0.00648271	-0.0116022
-0.00554694	-0.0107752
-0.00655118	-0.0113085
-0.0066885	-0.00960039
-0.00587702	-0.00722327
-0.00419879	-0.00561418
-0.00259513	-0.00434976
0.00328555	0.00584336
0.0178148	0.0306145
0.0304845	0.052857
0.0382013	0.0661174
0.0375419	0.0629436
0.0374783	0.0616031
0.0376285	0.0602802
0.0331923	0.0590739
0.0308221	0.0569786
0.0277255	0.0524445
0.0281072	0.0480995
0.0277841	0.0451512
0.0311141	0.0479562
0.0341116	0.050588
0.033885	0.0490913
0.0281396	0.0399051
0.021327	0.0320228
0.0151828	0.0264207
0.0111517	0.0230703
0.00923735	0.0189493
0.00713189	0.0140345
0.00517406	0.00886882
0.00352287	0.00472979
0.00456376	0.00251327
0.000927438	-0.000136023
0.000455313	0.00069627
-0.00146387	0.00133842
0.00072827	0.00155634
-0.00356393	-0.00238533
-0.00572189	-0.00576649
-0.00792838	-0.00965193
-0.00594787	-0.0113316
-0.00565713	-0.0129108
-0.00402502	-0.0124797
-0.00871037	-0.0122386
-0.00929273	-0.0133295
-0.0108654	-0.0135298
-0.00921959	-0.0155043
-0.00998326	-0.0159457
-0.0091847	-0.0167847
-0.0093505	-0.0171567
-0.0100919	-0.0196726
-0.0136046	-0.023915
-0.0150667	-0.0269221
-0.0183215	-0.0281286
-0.0192456	-0.0281864
-0.0203148	-0.0296377
-0.0188058	-0.0301258
-0.0183444	-0.0312642
-0.0176575	-0.0304588
-0.0168768	-0.0287063
-0.0151831	-0.0238322
-0.0141434	-0.0203373
-0.0128404	-0.0190638
-0.0151013	-0.0213648
-0.015615	-0.0218924
-0.0166723	-0.0207657
-0.0131561	-0.0187865
-0.00939122	-0.016641
-0.00900522	-0.0166042
-0.00897155	-0.0149674
-0.00813157	-0.0129818
-0.005075	-0.0117624
-0.00256745	-0.0117939
-0.00339768	-0.0131956
-0.0062699	-0.0146814
-0.00818639	-0.0135918
-0.0085831	-0.0134489
-0.00569167	-0.0121532
-0.00664209	-0.0133836
-0.00675131	-0.0141645
-0.0107863	-0.0176072
-0.0100611	-0.0189791
-0.010367	-0.0202291
-0.00867493	-0.0180583
-0.0100794	-0.0184087
-0.0125562	-0.01989
-0.0124181	-0.0202758
-0.0113586	-0.0204636
-0.0105652	-0.0197993
-0.00886241	-0.0194781
-0.00226604	-0.00508674
0.0108609	0.0192617
0.0220518	0.04283
0.0298743	0.0527532
0.0323514	0.0540467
0.0327601	0.0542488
0.029586	0.0528721
0.0269017	0.0489753
0.0247717	0.0451299
0.0256609	0.0437625
0.0262991	0.0435796
0.0261974	0.0438205
0.0261556	0.0419391
0.0248863	0.0390878
0.0247595	0.0356245
0.0216702	0.0334543
0.0198324	0.0316426
0.0198132	0.0321497
0.0211186	0.0321409
0.0205464	0.0313406
0.016118	0.028177
0.0140178	0.0258216
0.0123547	0.023887
0.0145957	0.0234159
0.0153274	0.0234283
0.01386	0.0220109
0.0125733	0.0195478
0.00854093	0.0161515
0.00905456	0.0158791
0.0064585	0.0147224
0.00580843	0.0105319
0.00437392	0.00663204
0.002687	0.00278256
8.78932e-05	0.00126201
-0.00335136	-0.00343804
-0.00640061	-0.00776291
-0.00689852	-0.0108166
-0.00850937	-0.0132889
-0.00863897	-0.0152109
-0.00960916	-0.0172879
-0.00801769	-0.0167809
-0.00813265	-0.0152761
-0.00603266	-0.014024
-0.00891184	-0.013277
-0.00912722	-0.0143852
-0.00995799	-0.013515
-0.00876495	-0.0116258
-0.00682075	-0.00980474
-0.00794982	-0.0128127
-0.00678212	-0.0150777
-0.00808925	-0.0159083
-0.00782855	-0.0151348
-0.0102998	-0.0175274
-0.00981105	-0.0191776
-0.00853698	-0.0191743
-0.00903483	-0.019705
-0.00887723	-0.0211243
-0.0133748	-0.0250376
-0.0136478	-0.0263629
-0.0191043	-0.0304723
-0.0214174	-0.0321429
-0.0218033	-0.0352245
-0.0206126	-0.0349754
-0.0205167	-0.0340169
-0.0205398	-0.0306894
-0.0177173	-0.028997
-0.015289	-0.0289147
-0.0159671	-0.0277408
-0.0159668	-0.0228316
-0.0152988	-0.0180703
-0.016046	-0.0185782
-0.0166785	-0.0207336
-0.0161573	-0.0211454
-0.0133883	-0.0197778
-0.0123653	-0.0179952
-0.0128735	-0.0174937
-0.00947017	-0.013861
-0.0084049	-0.0131117
-0.00607288	-0.010303
-0.00623986	-0.00859093
-0.00335324	-0.00225181
0.00991717	0.0191
0.020866	0.0390441
0.0327456	0.0557781
0.0325058	0.0527122
0.031151	0.0504356
0.028731	0.0462882
0.024145	0.043005
0.0227958	0.0381519
0.0223516	0.0372818
0.0275852	0.0387258
0.0274378	0.038039
0.0251489	0.0356286
0.0197807	0.0310127
0.0181242	0.0265611
0.0132707	0.0210785
0.0116886	0.0180336
0.0106456	0.0182633
0.0118627	0.0201675
0.0115846	0.0201859
0.0092631	0.0166175
0.00649484	0.0111516
0.00281303	0.00579438
0.00375173	0.00363495
0.00229885	0.00188778
0.00455419	0.00213192
0.00156476	0.000206434
0.00112118	-0.00301342
-0.00369633	-0.0063566
-0.00507096	-0.00745854
-0.00332494	-0.00600491
0.000454625	-0.00388763
0.00234213	-0.00272099
0.00167703	-0.00346991
-0.00215579	-0.00623666
-0.00549208	-0.00778761
-0.00688753	-0.00746874
-0.00559833	-0.00461532
-0.0034239	-0.00418585
-0.00352215	-0.00370453
-0.00242648	-0.00556321
-0.00169458	-0.00503331
0.000143027	-0.00328091
0.000599467	-0.00193689
-0.00107975	-0.00364364
-0.000949266	-0.00702659
-0.00164898	-0.00830708
-0.000755735	-0.00844391
-0.00415268	-0.010506
-0.00584902	-0.0126507
-0.00763253	-0.0131852
-0.00619724	-0.0107778
-0.00464563	-0.0105154
-0.00319855	-0.0107866
-0.00305008	-0.0105199
-0.00435751	-0.00956751
-0.00450586	-0.00711635
-0.00392865	-0.00496505
-0.00207837	-0.00242055
0.00109462	-0.000534394
0.000593125	-0.00122935
-7.44017e-05	-0.000958192
-0.00117538	0.00109279
-0.000185578	0.0028915
-0.000258645	0.00164324
-0.00144304	-0.00188935
-0.00495772	-0.00614452
-0.00875568	-0.00803976
-0.0102765	-0.00970679
-0.0101991	-0.0108419
-0.0107238	-0.0140813
-0.0135248	-0.0182786
-0.0174348	-0.0227851
-0.0190212	-0.0243259
-0.0199621	-0.0253038
-0.0178956	-0.0235658
-0.0174106	-0.0247247
-0.0181704	-0.0256167
-0.0199376	-0.0297605
-0.022851	-0.0314264
-0.0232348	-0.0316173
-0.0204514	-0.023234
-0.00582239	-0.00239608
0.00436069	0.0158402
0.0140858	0.0284534
0.012652	0.0282509
0.0135925	0.0280646
0.0129867	0.0287974
0.0127749	0.0278798
0.0138933	0.0302871
0.0157155	0.0306904
0.0171976	0.0322415
0.017703	0.0301437
0.015737	0.0288745
0.0155714	0.0280943
0.0128674	0.0257279
0.0130773	0.0228025
0.0131476	0.0188654
0.012358	0.0170825
0.0123271	0.0168889
0.012333	0.0174696
0.0158017	0.0189291
0.014373	0.0167429
0.0122643	0.0134733
0.00945079	0.00951312
0.0066885	0.00610753
0.0076508	0.0048357
0.00742226	0.0044821
0.00841299	0.00473241
0.00469093	0.00429148
0.00391003	0.00240677
0.00325436	0.00154057
0.00613736	0.00286598
0.00675713	0.0038811
0.00813703	0.00437877
0.00534149	0.00263586
0.00561893	0.00236241
0.00447093	0.00152422
0.00480961	0.00234733
0.00309278	0.00220461
0.00145632	0.000870366
-0.000663149	-0.0031298
-0.00302794	-0.00777518
-0.00454627	-0.0105185
-0.00753367	-0.0136563
-0.0118457	-0.0190646
-0.0121407	-0.0205691
-0.0112555	-0.0228634
-0.00944451	-0.0203489
-0.0118947	-0.019991
-0.0120218	-0.0192171
-0.0101734	-0.018931
-0.00675952	-0.0192202
-0.00796275	-0.0191477
-0.00901798	-0.0203544
-0.00914137	-0.0202612
-0.00777121	-0.0195827
-0.00503955	-0.0155424
-0.00741609	-0.0153718
-0.00856812	-0.0180559
-0.0121902	-0.0206276
-0.00886232	-0.0203306
-0.00536529	-0.0156292
-0.00434478	-0.0121709
-0.00504645	-0.0109577
-0.00786431	-0.009324
-0.0066767	-0.00795127
-0.00412816	-0.0040959
-0.00307674	-0.00507515
-0.00482381	-0.00954584
-0.00914145	-0.0125986
-0.0102319	-0.0128882
-0.00897852	-0.0102981
-0.00923687	-0.0115056
-0.00993759	-0.0120146
-0.0113401	-0.0119737
-0.0109673	-0.010896
-0.0104543	-0.011911
-0.011278	-0.0124932
-0.0136641	-0.0139764
-0.0123149	-0.0130331
-0.0125625	-0.0145237
-0.00488603	-0.00126808
0.00420087	0.0187337
0.0175736	0.0383064
0.0220676	0.043334
0.0212451	0.0397447
0.0179948	0.0358388
0.0181143	0.031459
0.0167754	0.0280065
0.0135749	0.0264472
0.00975215	0.0257067
0.0077963	0.0234691
0.00918778	0.0217222
0.0124221	0.0265377
0.0204787	0.0344399
0.022749	0.0398751
0.0210968	0.0375459
0.0149373	0.0329594
0.0125824	0.0284517
0.0126197	0.025625
0.0124829	0.0221068
0.0124179	0.0194423
0.00922612	0.0158677
0.00759131	0.0127418
0.00397579	0.00989732
0.00283186	0.00762347
0.00135977	0.00654041
0.00348411	0.00604176
0.00467148	0.00578735
0.00507151	0.00480892
0.00389265	0.00283642
0.00290754	0.00142829
0.002116	6.53717e-05
0.00091219	-0.000656633
-0.000893762	-0.00298611
-0.00201991	-0.00347836
-0.00138893	-0.00469554
0.000699453	-0.0039961
-0.00183798	-0.00624883
-0.0033044	-0.00728703
-0.00328513	-0.00813841
-0.00166258	-0.00796942
-0.00230157	-0.00896664
-0.00577413	-0.0135021
-0.0079575	-0.0162548
-0.00932405	-0.0189471
-0.0093211	-0.0202056
-0.00946685	-0.0220199
-0.0102034	-0.0219003
-0.0104041	-0.020981
-0.0104787	-0.019475
-0.00886829	-0.0197843
-0.00842737	-0.0203927
-0.00901118	-0.0211345
-0.0111744	-0.0208828
-0.0111906	-0.0211669
-0.0102306	-0.0210017
-0.00788923	-0.0196892
-0.00776792	-0.0176977
-0.00608774	-0.0160776
-0.00435406	-0.0157603
-0.00670644	-0.0169351
-0.00956845	-0.0189891
-0.0133089	-0.0204212
-0.0111513	-0.01902
-0.00920348	-0.0183063
-0.00654411	-0.0140118
-0.00419667	-0.00925984
-0.00329264	-0.00380916
-0.00191233	-0.00284739
-0.00460982	-0.00515862
-0.00512876	-0.00627014
-0.00901969	-0.00938372
-0.00823838	-0.00978809
-0.00674208	-0.0119728
-0.00592536	-0.0120034
-0.00786092	-0.0153113
-0.00920708	-0.0191398
-0.0103297	-0.022714
-0.00994478	-0.0233513
-0.0134029	-0.024805
-0.0156227	-0.0263842
-0.0102924	-0.0154625
0.000731692	0.00171121
0.0121658	0.0195683
0.013869	0.0237987
0.0132473	0.0229365
0.0115436	0.0209377
0.0132025	0.0216948
0.0122154	0.0210709
0.012307	0.0231185
0.00942788	0.0219859
0.0103675	0.0227788
0.0154645	0.0253233
0.0194764	0.0286253
0.0212581	0.0325705
0.0172425	0.0311354
0.0154739	0.0301471
0.0152297	0.0283073
0.0134806	0.0271176
0.0126352	0.0242004
0.0129453	0.0235566
0.0131164	0.0212063
0.0106802	0.0185426
0.00465779	0.0136865
0.00375593	0.0118135
0.00362042	0.0118295
0.00492137	0.0115319
0.00416493	0.0101965
0.00588811	0.0077025
0.00423551	0.00536545
0.00472086	0.00349938
0.000391629	8.21963e-05
-0.00187334	-0.00242903
-0.00437501	-0.00226153
-0.00207745	0.00350261
5.15224e-05	0.00614664
0.00280133	0.00719385
0.00211661	0.00631538
0.00260466	0.00603223
-0.00062198	0.00249766
-0.00106521	-0.00239404
-0.00239595	-0.00574443
-0.002719	-0.00748849
-0.0048449	-0.00899206
-0.00846834	-0.0117396
-0.0105415	-0.0138299
-0.0111327	-0.0132554
-0.00667848	-0.0110455
-0.00348072	-0.00878669
-0.00239258	-0.0104034
-0.00630805	-0.0121386
-0.00889773	-0.0125397
-0.00934743	-0.0118
-0.00826063	-0.0096712
-0.00684997	-0.00856662
-0.00469717	-0.00615061
-0.00103146	-0.00397057
-0.00176413	-0.00531118
0.000120236	-0.00630551
-0.00265499	-0.00806656
-0.00124213	-0.00606714
-0.00631474	-0.00672138
-0.00574513	-0.00734676
-0.00722833	-0.00771134
-0.00705196	-0.00889358
-0.0104503	-0.0125309
-0.0117055	-0.0160199
-0.0111236	-0.0189336
-0.0136454	-0.0213279
-0.0146426	-0.0237643
-0.0171988	-0.023728
-0.0120767	-0.0180273
-0.010784	-0.0136091
-0.00880965	-0.0116478
-0.00968705	-0.0130221
-0.00846244	-0.0127317
-0.0079898	-0.0135118
-0.00832372	-0.0137482
-0.00753222	-0.0165828
-0.00980074	-0.0182626
-0.0115941	-0.0203872
-0.0122727	-0.0151282
-0.000520914	0.00517306
0.0143179	0.0268932
0.0230885	0.0398049
0.02273	0.0386859
0.0198836	0.0345129
0.0177784	0.0315337
0.0172215	0.0276921
0.0144778	0.0245258
0.0138351	0.0229637
0.0129312	0.0218259
0.0120361	0.0207485
0.0153225	0.0259691
0.0184712	0.0326031
0.0218342	0.0377158
0.0220124	0.03345
0.0164346	0.0265173
0.0123718	0.0192489
0.00385071	0.01087
0.00307278	0.00359456
-0.00182589	-0.00276259
0.00197731	-0.00161511
-5.73924e-06	-0.000270076
0.00214934	0.00148779
-0.0009495	-0.000751826
0.00145628	0.000110537
0.00571756	0.00319033
0.0103811	0.00850032
0.0139038	0.0144241
0.0135976	0.0173371
0.0126433	0.0176545
0.010385	0.0141289
0.00945901	0.013411
0.00945008	0.0131264
0.00809539	0.0148792
0.0100367	0.0154182
0.0101564	0.0159164
0.0121954	0.0152103
0.00960646	0.0113069
0.00440573	0.00635269
-0.000831999	0.000405248
-0.00174768	-0.00318108
-0.00317037	-0.00615616
-0.00462718	-0.00889716
-0.00852836	-0.0119511
-0.0126975	-0.0167268
-0.0145322	-0.0198274
-0.0157234	-0.0220085
-0.0102496	-0.0203849
-0.00884076	-0.0189849
-0.0102865	-0.0185842
-0.0131736	-0.0200216
-0.0130514	-0.020965
-0.0123102	-0.0216287
-0.0119643	-0.0230318
-0.0145866	-0.0245246
-0.0141441	-0.0244065
-0.0131395	-0.0235575
-0.00891542	-0.0208281
-0.00601049	-0.0175634
-0.00623931	-0.0158172
-0.0059683	-0.0148213
-0.00714763	-0.0157365
-0.00652159	-0.0148214
-0.00773708	-0.014084
-0.00601118	-0.00971789
-0.0033004	-0.00613186
-0.00259544	-0.00676866
-0.00524288	-0.0124103
-0.00887582	-0.0185786
-0.0121797	-0.0224335
-0.0132254	-0.0244741
-0.0123908	-0.0252421
-0.0133191	-0.0261288
-0.0136987	-0.0244657
-0.0147027	-0.020435
-0.0108366	-0.0165574
-0.0117713	-0.016024
-0.0127987	-0.0174672
-0.0109211	-0.0175421
-0.0093625	-0.0171771
-0.0013272	-0.00615954
0.00874472	0.0151315
0.0236771	0.0369965
0.0285576	0.0476876
0.0284324	0.0458702
0.0239468	0.0420525
0.0255573	0.0384903
0.02139	0.0350255
0.0232036	0.0358573
0.0225932	0.0378075
0.0244286	0.0382319
0.0232996	0.0370317
0.0196034	0.0349319
0.0168753	0.0327198
0.0129976	0.0275505
0.00962767	0.0211291
0.00609402	0.0149354
0.00442994	0.0120238
0.00279188	0.00997057
0.00396851	0.0117443
0.00706896	0.0153413
0.00889113	0.0153725
0.00820497	0.0145895
0.00371752	0.0115113
0.00125163	0.0108001
0.00171762	0.00983993
0.00126143	0.00541153
0.000516095	0.00128233
0.000217501	-0.00209119
0.000778159	-0.000879949
0.00309368	0.00490316
0.00227373	0.00786833
0.00315823	0.00977534
0.00108368	0.00550066
-0.00248982	0.000513945
-0.00589578	-0.00645684
-0.00759031	-0.00933529
-0.00826503	-0.0120488
-0.00936123	-0.0118979
-0.00795109	-0.0123565
-0.0075947	-0.0111736
-0.00733575	-0.0112845
-0.00918815	-0.0126285
-0.0082405	-0.015204
-0.0076933	-0.017165
-0.0086795	-0.0191013
-0.0118178	-0.0208878
-0.0143575	-0.0231115
-0.0165905	-0.0266877
-0.0176221	-0.0285928
-0.0177209	-0.0302933
-0.0173496	-0.0334256
-0.0188917	-0.0325418
-0.0150748	-0.0275184
-0.0115199	-0.0175349
-0.00702439	-0.01209
-0.00875252	-0.0122211
-0.00830953	-0.0126982
-0.00555258	-0.0111681
-0.0028557	-0.00893789
-0.00156489	-0.00765868
-0.00211303	-0.00711537
0.000123673	-0.00490759
-0.00227651	-0.00318737
-0.00268514	-0.00310221
-0.00516616	-0.00454883
-0.00563551	-0.00642517
-0.00583939	-0.00826833
-0.00770777	-0.00967427
-0.00776942	-0.00958615
-0.0073047	-0.00861187
-0.00677821	-0.0081675
-0.00434141	-0.00847471
-0.00647309	-0.00980705
-0.00890901	-0.0134274
-0.013976	-0.0175327
-0.0139376	-0.020446
-0.0142648	-0.0209709
-0.0122106	-0.0215631
-0.0131497	-0.0213076
-0.010912	-0.0182797
-0.00152516	-0.00163792
0.00812603	0.0180405
0.0204653	0.0356236
0.0208965	0.0367062
0.0208672	0.0337326
0.0175836	0.0298972
0.018196	0.0289832
0.0166978	0.0261723
0.0134095	0.0226754
0.0105643	0.0190479
0.00736049	0.0170771
0.00959786	0.0188743
0.012618	0.0257489
0.0193073	0.0326828
0.0175549	0.0344635
0.0162132	0.0301013
0.014385	0.0222313
0.0117276	0.0151383
0.00939905	0.0101955
0.00521527	0.00962886
0.00833378	0.0120457
0.00972923	0.0145183
0.0125366	0.0160158
0.0104142	0.0161576
0.00800497	0.0142874
0.0064726	0.0111636
0.00655935	0.00816182
0.00612189	0.006721
0.00586068	0.00646584
0.00609602	0.00652416
0.00572055	0.00632075
0.00515859	0.00697898
0.00250501	0.00674528
0.00329956	0.00782862
0.00382289	0.00960325
0.00729365	0.0103519
0.00669879	0.00941261
0.00761616	0.00579376
0.00436167	0.00158245
0.00163896	-0.00441786
-0.00244703	-0.00960548
-0.00680867	-0.0154926
-0.00754647	-0.0189662
-0.0119304	-0.0232104
-0.0108828	-0.0234023
-0.0153821	-0.0234728
-0.0139688	-0.0208089
-0.0140192	-0.0192953
-0.0117645	-0.0175776
-0.0113148	-0.0177267
-0.0128913	-0.0195078
-0.0119005	-0.0228179
-0.013248	-0.0239297
-0.0116128	-0.0236995
-0.0100387	-0.0207202
-0.00792948	-0.0187473
-0.00856055	-0.0168444
-0.0090813	-0.0145795
-0.0113236	-0.0141352
-0.0114727	-0.0141868
-0.0130472	-0.0159295
-0.011838	-0.0168858
-0.0126218	-0.0175131
-0.0115738	-0.0178682
-0.0108825	-0.0186097
-0.00955013	-0.0187701
-0.00884638	-0.0161934
-0.00720822	-0.0127163
-0.00656248	-0.0103921
-0.00747076	-0.0133911
-0.00988039	-0.0170364
-0.0109344	-0.0190501
-0.0126947	-0.0207415
-0.0122687	-0.0217869
-0.0133962	-0.0220025
-0.0125608	-0.0213672
-0.0142997	-0.0198312
-0.0149347	-0.0208796
-0.0162237	-0.0208037
-0.0179546	-0.0241903
-0.0156998	-0.0210169
-0.00339298	-0.00528885
0.0123657	0.0160813
0.0215962	0.0337998
0.0217576	0.0367255
0.018294	0.0360899
0.0180708	0.0353843
0.0204368	0.03608
0.0218145	0.03818
0.0258904	0.0386932
0.0273254	0.0390003
0.0261228	0.0384851
0.0246956	0.03831
0.0215695	0.0362237
0.0229663	0.0331363
0.0183957	0.0278569
0.0139107	0.0238516
0.0105785	0.023712
0.010233	0.0226921
0.0128399	0.0231517
0.0133406	0.0191907
0.0137304	0.0169289
0.0115799	0.0156419
0.00869086	0.0131956
0.00694936	0.0113037
0.00480983	0.00865282
0.007465	0.0110858
0.0115828	0.0141045
0.0142151	0.0172006
0.0128585	0.0184385
0.0125598	0.0203338
0.0127044	0.0202813
0.0120404	0.0162777
0.00666841	0.00874768
0.00302021	0.00174245
0.00162176	-0.00246916
-0.00259089	-0.00515788
-0.00623931	-0.00730837
-0.0077124	-0.00824211
-0.00446827	-0.00761792
-0.00222255	-0.00743667
-0.00336481	-0.00908968
-0.00703273	-0.0127532
-0.0098623	-0.0146843
-0.013326	-0.0166921
-0.0102399	-0.015232
-0.010377	-0.0162141
-0.00919793	-0.0169566
-0.0123086	-0.0193424
-0.0129978	-0.0209931
-0.012893	-0.0205914
-0.0110625	-0.0191915
-0.00906549	-0.0165258
-0.00950243	-0.0161171
-0.0100865	-0.0169272
-0.00959671	-0.0155908
-0.00540034	-0.0136691
-0.00500332	-0.0127867
-0.00586637	-0.0145394
-0.00748565	-0.011939
-0.00522227	-0.00744829
-0.00475456	-0.00512616
-0.00480118	-0.00755106
-0.00798721	-0.0116083
-0.0101357	-0.0151982
-0.0129979	-0.0184808
-0.012818	-0.0203831
-0.0133299	-0.0203323
-0.0116481	-0.0186948
-0.0105727	-0.0185821
-0.00824826	-0.0160296
-0.0094429	-0.0151638
-0.0123451	-0.0137226
-0.0135967	-0.0149488
-0.0135519	-0.01586
-0.0134893	-0.0172749
-0.0145645	-0.0208186
-0.0155153	-0.0231821
-0.0158179	-0.0234486
-0.0149539	-0.0204076
-0.0146323	-0.0180518
-0.00747299	-0.00790704
0.00255502	0.0098811
0.0141449	0.0270426
0.017907	0.0344701
0.0186773	0.0314711
0.0161988	0.0275629
0.0123623	0.0223912
0.0090255	0.0184454
0.00922781	0.0169382
0.0117347	0.0164981
0.01388	0.0177089
0.0138746	0.0206584
0.0161283	0.0246263
0.0144988	0.0247758
0.0125593	0.0196465
0.0108508	0.01641
0.0116295	0.0160032
0.0115664	0.0146325
0.00881025	0.0131374
0.00937352	0.0136527
0.0101775	0.0125272
0.00832297	0.00780635
0.00174207	-0.000597428
-0.0010293	-0.00208335
-0.000692191	-0.00109984
-0.00014699	1.09944e-05
-0.00127577	0.00104704
-0.000921592	0.00286837
0.00183668	0.00721946
0.0071988	0.0108084
0.00931589	0.0138383
0.0111955	0.0173543
0.0101657	0.0175662
0.00847342	0.0159594
0.00724488	0.0111144
0.00555299	0.00883491
0.00743033	0.00878459
0.00604821	0.0081966
0.00597241	0.00796577
0.00446547	0.00580295
0.00449503	0.00624125
0.00580632	0.00814222
0.00713412	0.00892225
0.00695213	0.00982053
0.00306231	0.00804976
0.00203278	0.00562954
-0.00111501	0.00147237
-0.000371629	-0.0026726
-0.00152755	-0.0055517
-0.00298685	-0.0101423
-0.00551613	-0.0133569
-0.00967644	-0.0180332
-0.0109378	-0.019946
-0.0136351	-0.0222144
-0.0135707	-0.019518
-0.0129077	-0.0180734
-0.0100509	-0.0149264
-0.0102247	-0.0157877
-0.00890414	-0.0121024
-0.00895408	-0.0112038
-0.00721954	-0.00805958
-0.0066247	-0.00940033
-0.0092771	-0.0120194
-0.0110245	-0.0160682
-0.0113705	-0.0187869
-0.0095015	-0.0196626
-0.0100977	-0.0203243
-0.0113067	-0.0206152
-0.0112737	-0.018209
-0.0103031	-0.0164225
-0.010323	-0.0147336
-0.0095271	-0.0140595
-0.0079521	-0.0111281
-0.00641703	-0.0095474
-0.00723319	-0.0107983
-0.00593842	-0.0119169
-0.00705405	-0.0126619
-0.00742138	-0.011796
-0.00893973	-0.0100903
-0.00674118	-0.00832069
-0.00327088	-0.00390776
0.00422106	0.00936725
0.0127714	0.026456
0.0233471	0.0394353
0.0241936	0.0398232
0.0245994	0.0369899
0.0170641	0.0299709
0.0128848	0.0210369
0.00865426	0.013738
0.00857005	0.0122671
0.009687	0.0140581
0.00845414	0.0132024
0.0120278	0.0174169
0.0200235	0.02925
0.0253504	0.0365076
0.0247169	0.0368738
0.0171512	0.0272483
0.0130667	0.0213988
0.00889072	0.0125881
0.00228786	0.0048117
-0.00276366	-0.00102125
-0.00712695	-0.00271153
-0.00317537	-0.00109216
-0.00147811	-0.000931221
0.00204435	0.00112414
0.0014916	0.00217567
0.00317376	0.00396375
0.00245929	0.00408541
0.00361836	0.00249657
0.00263026	0.00151439
0.00364272	0.000106346
0.0029148	2.15208e-05
0.00179481	0.000259226
0.0012221	0.00233907
0.00110931	0.00318005
4.99219e-05	0.00219839
-0.00309668	-0.00105241
-0.00267064	-0.00100905
0.000981783	0.00013431
0.00546159	0.00219494
0.0040392	-3.56946e-05
-9.1638e-05	-0.00226915
-0.00658552	-0.00695747
-0.00830984	-0.0095515
-0.00872997	-0.0108109
-0.00871092	-0.0117697
-0.00865223	-0.0126469
-0.00816039	-0.0112933
-0.00736427	-0.0104845
-0.00838723	-0.00932503
-0.00632616	-0.00800903
-0.00243217	-0.00463301
-0.000107439	-0.00225979
-0.00237563	-0.00409652
-0.00324418	-0.00520258
-0.00477561	-0.00451442
-0.00261952	-0.00301685
-0.000589023	-0.00248171
0.000825248	-0.0039401
-0.00267635	-0.00795529
-0.00642212	-0.0102757
-0.006601	-0.0110339
-0.00698992	-0.0112665
-0.00506736	-0.00834198
-0.00338845	-0.00656512
-0.000517518	-0.00404899
-0.000627149	-0.00689816
-0.0036866	-0.0108905
-0.00500507	-0.0122602
-0.00800086	-0.0155054
-0.0108941	-0.0171886
-0.0122148	-0.0202166
-0.0139642	-0.0221451
-0.0144834	-0.0246409
-0.0149489	-0.0238994
-0.0137733	-0.0225618
-0.0127428	-0.0227381
-0.0144597	-0.0264746
-0.0148023	-0.0278454
-0.0156998	-0.028207
-0.0163496	-0.0282308
-0.013727	-0.0243136
-0.00447354	-0.00814237
0.00687693	0.0112892
0.01739	0.0301745
0.0224245	0.0353017
0.0228429	0.0347106
0.0208609	0.0324141
0.0192402	0.0318727
0.0205431	0.0342111
0.019874	0.0323954
0.0184072	0.0316097
0.0182054	0.0316844
0.0184172	0.0323847
0.0187852	0.0319523
0.0168365	0.0279738
0.0145463	0.0228135
0.0113778	0.017208
0.00970164	0.0146883
0.00841274	0.0149799
0.00998045	0.0165011
0.00998359	0.0162446
0.00798133	0.0129318
0.00180018	0.00688832
0.00168691	0.00477197
0.00348259	0.00588214
0.00615908	0.00794731
0.00192412	0.00509411
-0.000449578	0.00230515
-0.00139457	0.00122546
0.00156237	0.00371772
0.00396969	0.00641594
0.00444971	0.00859763
0.00392492	0.0078302
0.00276807	0.00542321
0.00207215	0.00355274
0.00236816	0.00218583
0.00357001	0.00334053
0.00665799	0.0037218
0.00444977	0.00299071
0.00172034	0.000761864
-0.0017854	-0.000964158
-0.00268705	-0.00152311
-0.00280331	-0.00250897
-0.0032152	-0.00352302
-0.00171381	-0.0051927
-0.00476413	-0.00861165
-0.00603257	-0.0112036
-0.00819627	-0.0112309
-0.00742709	-0.010209
-0.00563793	-0.00942029
-0.00439879	-0.00922348
-0.00569536	-0.00996445
-0.00534704	-0.00922469
-0.00705432	-0.00883141
-0.00535763	-0.00821422
-0.00672159	-0.010396
-0.0070943	-0.011952
-0.00908533	-0.0139814
-0.0141216	-0.0163855
-0.0157594	-0.0199437
-0.0132561	-0.0189246
-0.0108722	-0.017151
-0.00836243	-0.0123508
-0.0107208	-0.0122296
-0.00919923	-0.011954
-0.00965693	-0.0140769
-0.0102252	-0.0160127
-0.012743	-0.0204764
-0.0152648	-0.0238541
-0.0157083	-0.0249711
-0.0153177	-0.023216
-0.0161287	-0.0228175
-0.0172532	-0.0240635
-0.0179381	-0.0247432
-0.0156672	-0.0244779
-0.0132256	-0.0233594
-0.0112102	-0.0207522
-0.0104902	-0.0187051
-0.0107385	-0.0171724
-0.0134704	-0.0203987
-0.0142394	-0.0217138
-0.0097363	-0.0132583
0.00106001	0.00670741
0.0124037	0.0254919
0.0182378	0.0346394
0.0219274	0.0353244
0.0214068	0.0335817
0.0211256	0.031065
0.0186827	0.0291621
0.0182616	0.0284595
0.0171782	0.0268289
0.0169126	0.0243186
0.0160554	0.0258041
0.0184393	0.0318875
0.0208155	0.0380507
0.0247224	0.0390092
0.0249419	0.0355663
0.0218454	0.0299722
0.0176164	0.0239328
0.0154382	0.0199002
0.0160942	0.0182111
0.0137041	0.0186899
0.0127022	0.0173117
0.0102952	0.0159068
0.00905704	0.0119789
0.00588942	0.00998649
0.00462723	0.00716021
0.00124246	0.00276341
0.00153965	-0.000248486
-0.00320594	-0.00135003
-0.00142644	0.000999966
-0.00017957	0.00215317
0.00234716	0.00310029
0.00445082	0.00496505
0.000492337	0.00555964
0.00139349	0.00343374
-0.00107756	-0.000375227
0.000366985	-0.00137608
-0.00107753	-0.00263163
-0.000187786	-0.00212963
-0.00131459	-0.00221414
-0.00163628	-0.000722336
-0.0033898	-0.000816184
-0.00483819	-0.00364239
-0.00640999	-0.00810829
-0.00798202	-0.0123443
-0.0112934	-0.0165992
-0.0119318	-0.0200412
-0.0119063	-0.0223954
-0.00913578	-0.0213761
-0.0106545	-0.0215839
-0.0132249	-0.0248484
-0.0176592	-0.0295597
-0.0198638	-0.0303676
-0.0212639	-0.0286142
-0.0201039	-0.0266606
-0.0171356	-0.0247247
-0.0146963	-0.0235219
-0.0149376	-0.0256407
-0.0176274	-0.029407
-0.0183871	-0.0310801
-0.0182202	-0.0304824
-0.0154452	-0.0291257
-0.0161296	-0.0318373
-0.0160543	-0.0336273
-0.0195835	-0.0353554
-0.0180887	-0.0304911
-0.0180186	-0.0281134
-0.016274	-0.0251731
-0.0176922	-0.0291494
-0.0171742	-0.0324705
-0.0185559	-0.0333595
-0.0183413	-0.0307545
-0.0156048	-0.0256933
-0.0133246	-0.0247071
-0.0132901	-0.023817
-0.0164912	-0.025735
-0.0175715	-0.0263936
-0.0180508	-0.0275804
-0.0203419	-0.0291453
-0.0209965	-0.0314055
-0.0224939	-0.0340734
-0.0149557	-0.0212936
0.000892749	0.00540979
0.0180844	0.0327233
0.0281583	0.0449906
0.0242992	0.0399254
0.0198311	0.0336771
0.0183808	0.0310699
0.0187239	0.0327033
0.0189704	0.0357612
0.0186508	0.0371882
0.0209131	0.038156
0.0250135	0.0438362
0.0290868	0.0482418
0.0324803	0.0498991
0.0293007	0.0439019
0.0264566	0.0399305
0.0216078	0.0361318
0.0214237	0.035124
0.0176767	0.0313967
0.0187453	0.0318759
0.0199634	0.0329721
0.0221432	0.0362111
0.0212312	0.0361667
0.0202134	0.035244
0.0199677	0.0341019
0.0201477	0.0325808
0.0207776	0.0309605
0.0182206	0.026955
0.0134136	0.0231916
0.010073	0.0207857
0.00914565	0.0181292
0.00884585	0.0157306
0.00636968	0.0110476
0.00522174	0.00797052
0.00418784	0.00435668
0.00355329	0.00289467
0.00360282	0.00168102
0.00351855	0.00167515
0.00420392	0.0011708
0.00216838	0.00236475
0.001623	0.00272413
0.000484812	0.00147121
-0.00208685	-0.00285772
-0.00282437	-0.0046167
-0.00279981	-0.00544939
-0.00271637	-0.00446234
-0.00340681	-0.00609735
-0.00675561	-0.00789957
-0.00782905	-0.0103969
-0.0078171	-0.00963756
-0.00780608	-0.010936
-0.00719566	-0.0109356
-0.009357	-0.0130437
-0.00918637	-0.0149863
-0.00824393	-0.0147775
-0.00552114	-0.0129328
-0.00273972	-0.00859517
-0.00459144	-0.0100458
-0.00567065	-0.012731
-0.00875036	-0.0166338
-0.00891572	-0.0174259
-0.00872825	-0.0162003
-0.0102371	-0.0168084
-0.00939395	-0.017525
-0.00829671	-0.0164168
-0.00594468	-0.0128478
-0.00504496	-0.00905542
-0.00643494	-0.0116397
-0.0069766	-0.0150257
-0.0080977	-0.0164731
-0.00871161	-0.0152858
-0.00833315	-0.0119864
-0.00684395	-0.00799617
-0.00506445	-0.00469552
-0.00267213	-0.00321605
-0.0014576	-0.00353962
0.000209287	-0.00010418
0.00278293	0.00583459
0.00660748	0.0115624
0.00870539	0.0151419
0.011007	0.0175068
0.0191928	0.030665
0.024024	0.0386502
0.0234821	0.041511
0.0155317	0.0281206
0.00822492	0.0161311
0.00907484	0.013359
0.0105493	0.0163249
0.0146647	0.0181429
0.0129095	0.0158465
0.0114186	0.0135232
0.00769788	0.0120563
0.00747177	0.0144517
0.00840827	0.0151027
0.0112577	0.0166733
0.00980756	0.0123178
0.00590259	0.00616525
0.00401948	0.00219764
0.00182517	-0.000449283
-0.00105225	-0.00323249
-0.00439258	-0.00473586
-0.00402686	-0.00493952
-0.0017076	-0.000739433
0.000948621	0.00270041
0.0028804	0.00591186
0.00515539	0.00886833
0.00527859	0.0080875
0.00170501	0.0038562
-0.00329448	-0.0037568
-0.00695575	-0.0092002
-0.0075969	-0.0122421
-0.00871205	-0.0129854
-0.00951994	-0.0131351
-0.00977514	-0.0115262
-0.00723921	-0.0091831
-0.00744316	-0.00963841
-0.00778563	-0.0115663
-0.00711735	-0.0127344
-0.00506787	-0.0114797
-0.00232698	-0.0105897
-0.00314077	-0.0103546
-0.00149399	-0.00956302
-0.0025834	-0.00918222
-0.00158616	-0.00949451
-0.00403886	-0.0112575
-0.00533667	-0.0113428
-0.0081805	-0.0124013
-0.0100699	-0.0123201
-0.0103285	-0.0139734
-0.0105851	-0.0137696
-0.00976447	-0.0153586
-0.0110902	-0.017876
-0.0116877	-0.0197144
-0.0125232	-0.0189786
-0.0127169	-0.0174583
-0.013081	-0.0191873
-0.0130563	-0.0213422
-0.0122459	-0.0199745
-0.00954495	-0.0181208
-0.0105255	-0.0168734
-0.0100865	-0.0171734
-0.0119277	-0.0172432
-0.0133407	-0.0173096
-0.0131731	-0.0177562
-0.0131591	-0.0172765
-0.0102269	-0.0147376
-0.0115979	-0.0144815
-0.011454	-0.0132459
-0.0101567	-0.0144425
-0.00684939	-0.0121405
-0.00535656	-0.0130571
-0.00662074	-0.0127847
-0.00781727	-0.013751
-0.00902711	-0.0117848
-0.00790235	-0.0114707
-0.00807582	-0.0108377
-0.00816374	-0.0127989
-0.00941986	-0.0136606
-0.0123893	-0.016987
-0.0122439	-0.0184019
-0.0124053	-0.0181608
-0.00803964	-0.0120469
-0.000303678	0.00359047
0.00959743	0.0183793
0.0143879	0.0284354
0.0146792	0.027505
0.0115604	0.0250971
0.00903458	0.0189511
0.00503174	0.0128816
0.00305753	0.0070695
0.00413204	0.00720641
0.00596985	0.00837436
0.00675106	0.0115472
0.0115251	0.0190156
0.0153551	0.0269683
0.0223163	0.0337095
0.0213289	0.0324804
0.0198297	0.030836
0.0137148	0.0265505
0.0121337	0.0232473
0.0103921	0.0200764
0.00753884	0.0159738
0.00602051	0.0119152
0.0033273	0.00602809
0.00514349	0.00423958
0.00295487	0.00443466
0.00242093	0.00629018
0.000968382	0.00530219
0.000646442	0.00334733
0.000936785	0.00231228
0.00269486	0.00406261
0.0059221	0.00724014
0.00766993	0.00972056
0.00916861	0.0106243
0.00930724	0.0107923
0.00882192	0.00761253
0.0027804	0.000863937
-0.00536604	-0.00816248
-0.0114063	-0.0158427
-0.0113819	-0.0163299
-0.00997771	-0.015302
-0.00902994	-0.013522
-0.00977059	-0.0153245
-0.00966106	-0.0150121
-0.0081455	-0.0156108
-0.00983178	-0.0150299
-0.0110803	-0.0170228
-0.0141323	-0.0175383
-0.0127697	-0.017641
-0.00653583	-0.012439
-0.0036425	-0.0101455
-0.00215096	-0.00971168
-0.00648838	-0.0133393
-0.00709378	-0.0128375
-0.00748627	-0.0116226
-0.00510839	-0.0100073
-0.00480167	-0.0101295
-0.00157147	-0.00815729
-0.000889573	-0.00787531
0.00121173	-0.00516391
0.000426077	-0.00399788
-0.00166036	-0.00279324
0.000617058	-0.00115989
0.000938249	-0.000822008
0.000232356	-0.00281626
-0.00189084	-0.00557363
-0.00283215	-0.00891789
-0.00153874	-0.00911522
-0.000907415	-0.009157
-0.000103189	-0.00843173
-0.0018083	-0.00791099
0.00121162	-0.0067827
0.000478468	-0.00456179
0.00211415	-0.00338047
-0.00366116	-0.00679127
-0.00446175	-0.0106822
-0.00627069	-0.014123
-0.00567209	-0.0142448
-0.00685408	-0.0135293
-0.0068722	-0.0112339
-0.00660399	-0.00868974
-0.00744111	-0.00737024
-0.00161691	0.00209256
0.0079787	0.01455
0.0168432	0.0280169
0.0190951	0.0305361
0.014974	0.0283676
0.0139188	0.0254849
0.0113202	0.0235799
0.0126429	0.0239321
0.013375	0.0233915
0.0147574	0.023976
0.0122694	0.0233007
0.0113276	0.0237128
0.0124902	0.0255014
0.0141506	0.0268986
0.0138223	0.0263701
0.0103365	0.0219487
0.00668175	0.016198
0.00453742	0.0116336
0.00219543	0.00679195
0.00299602	0.00336074
-0.000293814	0.000637526
-0.00137083	0.00115049
-0.00290376	0.00305793
-0.000142045	0.0068414
0.00267803	0.00962784
0.00489008	0.0114181
0.00476441	0.0107525
0.00689289	0.0106118
0.0066764	0.00978161
0.00507633	0.00702529
0.00277505	0.00624509
0.00288744	0.0045474
0.00505447	0.00579971
0.00467426	0.00389911
0.0026398	0.00412936
0.00153759	0.00414493
-0.000679318	0.0041631
-0.00225432	0.00173209
-0.00401524	-0.00168747
-0.00369735	-0.00298885
-0.003088	-0.00304076
-0.000779918	-0.0015633
-0.00144281	-0.00292867
-0.0027634	-0.00204019
-0.00295	-0.00077565
-0.00194889	-0.000333103
0.00155543	-0.00114054
-0.00125313	-0.00392136
-0.00161757	-0.00455689
-0.00623841	-0.00736208
-0.00641144	-0.0103741
-0.00820539	-0.0122266
-0.00859611	-0.0138576
-0.00968425	-0.0127315
-0.00929188	-0.012158
-0.00502853	-0.00873403
-0.00428243	-0.00740059
-0.00290982	-0.0069088
-0.00619437	-0.00808151
-0.00471094	-0.00823929
-0.00670469	-0.00853948
-0.00654402	-0.00964679
-0.00951352	-0.012368
-0.0121908	-0.0175792
-0.014281	-0.0213064
-0.0158261	-0.023698
-0.0131629	-0.0220649
-0.0124287	-0.0222042
-0.0110203	-0.0224548
-0.013511	-0.0245611
-0.0131024	-0.0231405
-0.0111186	-0.0218436
-0.00677814	-0.0178696
-0.00597685	-0.0165608
-0.00567196	-0.0148142
-0.00732283	-0.0149643
-0.00742699	-0.0150596
-0.00795378	-0.0151922
-0.00901651	-0.0156752
-0.00913907	-0.0171909
-0.00847249	-0.0164154
0.00267154	-0.000325921
0.0137536	0.0231748
0.0266179	0.0433372
0.0281652	0.0469378
0.0289425	0.0444492
0.0247057	0.0399345
0.0200451	0.0347218
0.0165891	0.0314943
0.0152628	0.0294525
0.0182039	0.0310881
0.0183144	0.0296497
0.0201167	0.0303426
0.0190514	0.0277072
0.0178084	0.0246192
0.0133457	0.0200197
0.0100047	0.0168633
0.0112412	0.0165617
0.0118144	0.0166173
0.014264	0.0173241
0.0128184	0.0173914
0.0115361	0.016162
0.00986633	0.0167789
0.0112331	0.0179364
0.0124295	0.018719
0.0129562	0.018157
0.0100632	0.0151093
0.01046	0.0139415
0.00773135	0.0112976
0.00524735	0.00924365
0.00223833	0.00550647
0.00300214	0.00352244
0.00392627	0.00167236
0.00357279	0.000706167
0.00137752	-0.0028626
3.50316e-05	-0.00348397
-0.00156993	-0.00526313
-0.00250396	-0.00405998
-0.00398049	-0.0053427
-0.00287544	-0.00533056
-0.00256437	-0.006768
-0.00298819	-0.00839519
-0.00100599	-0.00881698
-0.0001942	-0.00830192
-0.000693511	-0.00773889
-0.00451302	-0.00809251
-0.0085661	-0.0108548
-0.00946347	-0.014261
-0.0123739	-0.0166349
-0.0101531	-0.0162904
-0.0106044	-0.016649
-0.0118566	-0.0197937
-0.0128406	-0.0206985
-0.0105003	-0.0196301
-0.00878237	-0.0165054
-0.00753562	-0.0157319
-0.00905043	-0.0145752
-0.00780498	-0.0128414
-0.00954978	-0.0117114
-0.00809336	-0.00983818
-0.00788906	-0.00779388
-0.00697185	-0.00657855
-0.00696653	-0.00488788
-0.00409209	-0.00322601
-0.00187227	-0.000406014
0.00176851	0.00173878
-0.00147717	0.00053423
-0.00267467	-0.00279718
-0.00557218	-0.00611536
-0.00330079	-0.00715814
-0.00426301	-0.00691244
-0.00604165	-0.00908767
-0.00776909	-0.00803311
-0.00429348	-0.00539011
-0.00208113	-0.00458424
0.000249569	-0.00476383
-0.00239778	-0.00479961
-0.0043782	-0.00345535
-0.00504031	-0.0037267
-0.00365653	-0.0040679
-0.00196151	-0.00361739
-0.000279244	0.00346668
0.00898022	0.0181059
0.0170336	0.0325879
0.0238889	0.036928
0.019945	0.030694
0.0166351	0.0257949
0.0126078	0.0229959
0.0125495	0.0216135
0.011502	0.0168021
0.0109552	0.0144731
0.00935708	0.0131422
0.00871766	0.0144535
0.013822	0.0208952
0.0156698	0.0281967
0.0188465	0.0329363
0.0157209	0.0297939
0.0129692	0.0223247
0.00767953	0.0156602
0.0028936	0.00817892
0.000816068	0.00434248
0.00213462	0.00398127
0.00494157	0.00702676
0.00701048	0.010242
0.00452263	0.00897226
0.00174848	0.00435243
-0.00164319	-0.000852631
-0.000424817	-0.00102282
0.000661509	0.000930538
0.000318244	0.000270584
0.000993239	-0.00300268
0.000533757	-0.00437527
-0.000542702	-0.0065729
-0.00566593	-0.0106378
-0.0105555	-0.0155044
-0.0116355	-0.0153922
-0.00791819	-0.00983947
-0.00557616	-0.00740228
-0.00415825	-0.00611644
-0.00428309	-0.0079368
-0.00290167	-0.00598463
-0.00216403	-0.0071895
-0.0069019	-0.00961488
-0.00836253	-0.0124291
-0.00888364	-0.0118811
-0.00792792	-0.011412
-0.00928868	-0.0133799
-0.0105234	-0.0166363
-0.00673096	-0.0143991
-0.00881726	-0.0161591
-0.010255	-0.0172599
-0.013254	-0.0227454
-0.0137548	-0.0244865
-0.013571	-0.0243936
-0.0159048	-0.0234401
-0.0151764	-0.0212538
-0.0143957	-0.019525
-0.0121218	-0.0176309
-0.0111762	-0.0162723
-0.0103327	-0.0175247
-0.0110974	-0.0202772
-0.0111894	-0.0211423
-0.0149925	-0.0225999
-0.0149728	-0.0239217
-0.0164259	-0.0265176
-0.0146601	-0.0260201
-0.0153711	-0.0247531
-0.0159963	-0.0248886
-0.0150105	-0.0254981
-0.0158307	-0.0273005
-0.0140574	-0.0289258
-0.0163607	-0.0293444
-0.0153113	-0.0293039
-0.0178903	-0.0276611
-0.0162482	-0.028671
-0.0192397	-0.0301345
-0.0163251	-0.0287107
-0.0178665	-0.0277533
-0.0167603	-0.0274143
-0.0188127	-0.026775
-0.0150505	-0.0231946
-0.0129537	-0.0188153
-0.00292781	-0.00463831
0.00621422	0.014216
0.0180061	0.0338111
0.0198776	0.0398695
0.0199875	0.0371605
0.0185634	0.034127
0.0202381	0.0305827
0.0196966	0.0289637
0.0185695	0.0299885
0.016774	0.0300605
0.0156122	0.0294377
0.0190116	0.0298744
0.0178946	0.0295843
0.0159786	0.0278407
0.0130968	0.0248793
0.0140678	0.0260871
0.0194547	0.0295289
0.0205329	0.0305737
0.0205174	0.0310584
0.019453	0.0332365
0.0216004	0.0361454
0.0226568	0.036376
0.0204355	0.0319317
0.0160714	0.0260869
0.0126837	0.0199243
0.0104842	0.015614
0.00920599	0.0127833
0.00816897	0.0120861
0.00510972	0.00993467
0.00600571	0.0108103
0.00633583	0.0114899
0.00711585	0.0134263
0.00567278	0.0130654
0.00546039	0.0126943
0.00718907	0.0135174
0.00791982	0.0118735
0.00883357	0.012488
0.00753817	0.0104104
0.00553716	0.008518
0.00198951	0.00304907
-0.00109228	-0.00168614
-0.00516645	-0.00590666
-0.00616361	-0.00878425
-0.00796472	-0.0118219
-0.005665	-0.01248
-0.00773979	-0.0132842
-0.00738328	-0.0121607
-0.00864997	-0.0122495
-0.00963159	-0.0124842
-0.00901524	-0.0124197
-0.00833207	-0.0113513
-0.00544896	-0.0104585
-0.0058469	-0.0107248
-0.00469354	-0.00977967
-0.00405803	-0.0074481
-0.00424534	-0.00673715
-0.00622119	-0.00913891
-0.00752355	-0.0123768
-0.00848318	-0.014768
-0.0102705	-0.016812
-0.00842986	-0.0146811
-0.00676531	-0.0114821
-0.00537168	-0.00809668
-0.00620983	-0.00801456
-0.00531371	-0.00551073
-0.00442206	-0.0063856
-0.00632298	-0.00680618
-0.00674424	-0.0103144
-0.00760381	-0.0130648
-0.00714235	-0.0158402
-0.00937052	-0.0155287
-0.00800373	-0.0121513
-0.00802931	-0.0108414
-0.00814931	-0.0113495
-0.00969538	-0.0130226
-0.00810048	-0.0134607
-0.00261366	-0.0116314
0.000345083	-0.00749472
-0.00176354	-0.00511816
-0.00549056	-0.00490896
-0.00525565	-0.00524095
0.00495417	0.00876855
0.0165429	0.0260168
0.0263125	0.0399059
0.0272043	0.0398338
0.0243875	0.0366255
0.0203368	0.0338668
0.0200503	0.0317808
0.0184458	0.0301614
0.0175546	0.0275054
0.0141002	0.023676
0.014514	0.0185083
0.0160052	0.0184687
0.015452	0.0197457
0.0144827	0.0224279
0.011002	0.0212979
0.0116583	0.0180444
0.0111846	0.0130626
0.0102987	0.00877519
0.00707343	0.00449929
0.00279483	3.00565e-05
0.00109069	-0.00398595
-2.35104e-05	-0.00575874
-7.36153e-05	-0.00521186
-0.00384268	-0.00626079
-0.00329294	-0.004838
-0.0024889	-0.00507143
-0.000313757	-0.00310193
0.000416573	-0.00231887
-0.0015938	-0.00207705
0.00135284	0.000215899
0.00234169	0.00078212
0.00413668	0.00163796
0.00222515	-0.00154217
-0.000553461	-0.00391052
9.76746e-05	-0.00376823
-0.000711039	-0.00310224
-0.000549826	-0.00318679
-0.00281701	-0.00779746
-0.00467156	-0.0120596
-0.00799652	-0.0145977
-0.0105824	-0.0159808
-0.011335	-0.0174103
-0.0125594	-0.0189844
-0.0110314	-0.0184582
-0.0132595	-0.01839
-0.013008	-0.0179663
-0.0128508	-0.0160332
-0.00794526	-0.0118604
-0.00683257	-0.0121678
-0.00691613	-0.0125389
-0.00938973	-0.0141568
-0.00820834	-0.0112277
-0.00839999	-0.0130315
-0.00898225	-0.0148495
-0.00893071	-0.0170181
-0.011492	-0.0184787
-0.0125122	-0.0186071
-0.0146333	-0.0206561
-0.0151746	-0.0195602
-0.0165817	-0.0200575
-0.0191514	-0.0205323
-0.0192648	-0.0221386
-0.0189981	-0.0227501
-0.0165368	-0.0236026
-0.0169872	-0.0238098
-0.0177971	-0.0256128
-0.0207443	-0.026817
-0.0209284	-0.0286431
-0.0207216	-0.0276097
-0.0191404	-0.0262441
-0.0175542	-0.0221654
-0.0144621	-0.0187634
-0.0101998	-0.0168267
-0.00855513	-0.017624
-0.00873861	-0.0195324
-0.0126324	-0.0192434
-0.0139938	-0.0210076
-0.0156519	-0.0226372
-0.0138706	-0.0227014
-0.0138097	-0.0210435
-0.00897128	-0.0118991
0.00126087	0.00429736
0.0138431	0.0225641
0.0203753	0.0301388
0.0172672	0.0286166
0.0144343	0.0256575
0.0134771	0.0233789
0.0128096	0.0215334
0.0105972	0.019653
0.00770532	0.0200589
0.0092283	0.0200134
0.00826567	0.0193855
0.0110422	0.0223864
0.0125839	0.0271936
0.0167226	0.0296515
0.0177353	0.0305657
0.0210064	0.0283518
0.0213453	0.0280349
0.0208153	0.0254167
0.0173914	0.0242127
0.0176182	0.0246637
0.0166031	0.024985
0.0168399	0.0274602
0.0190793	0.0291088
0.0204149	0.0309434
0.0204096	0.0303002
0.0168385	0.0276566
0.0169521	0.0239376
0.0146554	0.0192936
0.0116184	0.0152872
0.00849213	0.014051
0.00657549	0.0112783
0.0060688	0.00847765
0.00496058	0.00375636
0.00588103	0.00232293
0.00468299	0.00234122
0.00317863	0.00330416
5.90932e-05	0.00271901
-0.00043141	0.00254766
-0.00179484	0.000926853
-0.00227415	-0.00116734
-0.00283672	-0.00338166
-0.00176061	-0.00360332
8.68353e-05	-0.00205276
0.00101911	0.000365343
0.00157265	0.0039398
[truncated: 4,001 more rows]

## Sheet: pannel e
Raw
0.00413428	0.012372	0.0195805	0.0313205	0.0230799	0.020448	0.0177977	0.0161505
DeepCAD-RT
0	0.0194514	0.038186	0.0444877	0.0403806	0.0360328	0.0351645	0.0341904
SRDTrans
0.00204318	0.0138416	0.021044	0.0298213	0.0224349	0.0231246	0.018888	0.0197
LF-denoising
0.00477857	0.011943	0.0321935	0.0441789	0.0367752	0.0315604	0.0272481	0.0254006

## Sheet: pannel f
Raw
1.69565	0.434783	0.434783	2.08696	1.95652	0.652174	0.434783	0.608696	0.391304	0.608696	0.608696	1.73913	1.21739	1.30435	0.869565	0.826087	0.26087	0.652174	0.0434783	0.956522
DeepCAD-RT
3.82609	2.69565	3.34783	2.26087	2.47826	3.3913	1.3913	1.65217	3.08696	3.52174	1.47826	2.91304	3.26087	2.13043	1.6087	3.65217	2.86957	3.13043	2.08696	1.13043
SRDTrans
1.91304	2.26087	0.73913	3.34783	2.69565	0.434783	0.73913	0.782609	1.17391	2.65217	1.3913	0.304348	1.13043	0.347826	1.95652	1.3913	0.521739	1.30435	0.913043	1.56522
LF-denoising
2.13043	2.3913	0.695652	0.434783	2.04348	0.347826	1.43478	0.652174	0.521739	1.04348	0.652174	2.21739	2.30435	1.6087	1.21739	0.956522	2.86957	0.695652	1.17391	0.608696

## Sheet: pannel g
Left
Normalized																	ΔF/F0																	Actual F
DEEPCAD-RT																	DEEPCAD-RT																	DEEPCAD-RT
0	0.0504733	0.285921	0.723146	0.987025	1	0.899771	0.809759	0.764641	0.712277	0.651565	0.550886	0.521797	0.574921	0.696597	0.842769		-0.00566251	-0.00369604	0.00547715	0.0225117	0.0327926	0.0332981	0.0293931	0.0258862	0.0241284	0.0220883	0.0197229	0.0158004	0.014667	0.0167368	0.0214774	0.0271723		316.939	317.423	320.202	325.487	328.624	328.653	327.286	326.049	325.37	324.601	323.728	322.359	321.875	322.407	323.782	325.455
SRDTrans																	SRDTrans																	SRDTrans
0	0.143537	0.16502	0.274106	1	0.878128	0.832549	0.649331	0.717849	0.526655	0.616354	0.335509	0.609419	0.403708	0.442687	0.588997		-0.00299653	0.00221966	0.00300036	0.00696461	0.0333439	0.028915	0.0272587	0.0206004	0.0230904	0.0161423	0.0194021	0.00919602	0.01915	0.0116744	0.0130909	0.0184079		287.794	289.174	289.302	290.337	297.818	296.417	295.84	293.817	294.448	292.357	293.207	290.157	292.922	290.672	290.984	292.388
LF-denoising																	LF-denoising																	LF-denoising
0	0.0854466	0.0379527	0.442562	1	0.942684	0.713705	0.610546	0.636622	0.538842	0.52418	0.336045	0.39334	0.441036	0.417968	0.795769		-0.00559263	-0.00148941	-0.00377011	0.0156596	0.0424282	0.0396758	0.0286801	0.0237263	0.0249785	0.020283	0.0195789	0.0105445	0.0132959	0.0155863	0.0144785	0.0326208		443.283	444.891	443.673	452.143	463.838	462.43	457.377	455.028	455.429	453.226	452.765	448.596	449.66	450.534	449.885	457.757
Raw																	Raw																	Raw
0	0.0595314	0.0194074	0.170865	1	0.837375	0.867151	0.599417	0.501198	0.4581	0.593499	0.394811	0.402554	0.431184	0.329866	0.920997		-0.00273871	-0.000980344	-0.00216548	0.00230809	0.026798	0.0219946	0.0228741	0.0149661	0.0120651	0.0107921	0.0147913	0.00892272	0.00915144	0.00999707	0.00700447	0.0244645		315.8	316.254	315.791	317.122	324.756	323.14	323.311	320.723	319.728	319.255	320.445	318.535	318.517	318.706	317.672	323.068
Right
Normalized																	ΔF/F0																	Actual F
DEEPCAD-RT																	DEEPCAD-RT																	DEEPCAD-RT
0	0.0585012	0.23937	0.541827	0.725157	0.762107	0.733183	0.71859	0.717619	0.703558	0.677024	0.644413	0.673131	0.76879	0.900148	1		-0.012849	-0.0103207	-0.00250405	0.0105673	0.0184903	0.0200872	0.0188372	0.0182065	0.0181646	0.0175569	0.0164101	0.0150008	0.0162419	0.020376	0.0260529	0.0303683		332.486	333.299	335.889	340.242	342.856	343.337	342.862	342.599	342.537	342.288	341.86	341.349	341.735	343.1	344.987	346.422
SRDTrans																	SRDTrans																	SRDTrans
0.00850129	0	0.0568986	0.307326	0.674194	0.812816	0.72757	0.665835	0.832794	0.714923	0.709614	0.638764	0.577733	0.591047	0.85949	1		-0.0103884	-0.0106955	-0.0086402	0.00040586	0.013658	0.0186654	0.0155861	0.0133561	0.019387	0.0151292	0.0149375	0.0123782	0.0101736	0.0106545	0.0203514	0.0254269		301.86	301.718	302.335	305.061	309.069	310.54	309.57	308.844	310.677	309.33	309.248	308.428	307.735	307.857	310.801	312.319
LF-denoising																	LF-denoising																	LF-denoising
0.0217584	0.00504121	0	0.396121	0.701188	0.755097	0.714724	0.553208	0.592554	0.610508	0.50663	0.563415	0.435058	0.50697	0.650177	1		-0.0140231	-0.0149159	-0.0151851	0.00596988	0.0222621	0.0251412	0.022985	0.0143592	0.0164605	0.0174193	0.0118716	0.0149043	0.00804934	0.0118898	0.0195379	0.0382203		463.648	463.203	463.031	472.928	480.497	481.762	480.66	476.54	477.469	477.868	475.214	476.554	473.277	475.049	478.591	487.345
Raw																	Raw																	Raw
0	0.0246055	0.0872157	0.39363	0.54634	0.583764	0.618931	0.630335	0.591273	0.529432	0.419838	0.516627	0.335392	0.464772	0.624311	1		-0.0130114	-0.0119814	-0.00936072	0.00346503	0.00985709	0.0114236	0.0128956	0.0133729	0.0117379	0.00914936	0.00456204	0.0086134	0.00102732	0.00644286	0.0131208	0.0288462		323.486	323.812	324.626	328.792	330.818	331.276	331.712	331.853	331.301	330.417	328.887	330.136	327.601	329.348	331.501	336.624

## Sheet: pannel h
Raw			DeepCAD-RT			SRDTrans			LF-denoising
0.491095	-3.06482		0.66935	0.654225		0.43177	-0.966725		0.560799	1.29834
0.327491	-3.71469		0.417506	0.324696		0.425554	-1.43334		0.404887	1.15676
0.492303	-0.806458		0.0361325	-0.798097		0.690164	-1.54055		1.43947	-0.68558
-0.00779795	-0.133364		-0.489068	-2.20333		-0.135872	-2.29275		0.0236768	-3.31272
0.355498	0.104138		-0.942247	-2.96573		-0.645335	-2.99317		-0.843414	-3.45584
0.534245	-0.373036		-1.22973	-3.00008		-0.0583051	-3.28714		-0.79655	-2.88282
0.56552	-1.12339		-1.32911	-2.67405		-0.403962	-3.53519		-0.81657	-3.55465
0.873439	-0.945791		-1.5259	-2.44656		-0.68926	-3.42348		-0.193061	-3.34536
0.616864	-1.51001		-1.65975	-2.1624		-0.836527	-2.88426		-0.584074	-2.66178
1.13059	-1.20801		-1.7512	-1.8081		-0.442272	-3.13293		-0.466092	-2.25948
0.811861	-1.77912		-1.80749	-1.56169		-0.486732	-2.9501		-0.366907	-2.5575
0.529206	-2.55024		-1.82663	-1.37717		-0.877647	-2.45894		-0.282884	-2.56115
1.13156	-2.16877		-1.88982	-1.11136		-1.02088	-2.86022		-0.301663	-1.71292
1.16854	-1.31007		-2.09226	-0.74282		-1.3547	-2.37326		-0.544132	-1.99428
1.51906	-0.520031		-2.21368	-0.470768		-2.01215	-1.54149		0.403514	-2.7958
0.629661	-3.30927		-0.487597	2.51325		-0.347145	-0.346312		0.282735	1.41804
0.882166	-3.47603		-0.880662	2.48473		-0.71828	-0.314504		0.72779	0.728449
0.671809	-0.81027		-1.76618	2.44149		-1.47686	0.905076		0.63158	1.03201
0.571725	1.20079		-2.83877	2.09128		-3.62874	1.94256		-2.19329	0.98982
0.626614	1.78377		-3.53104	1.59384		-4.18152	2.17819		-3.37786	1.16612
0.720533	0.124388		-3.83881	1.4327		-4.38049	2.11597		-3.81777	1.70092
1.03721	0.821732		-4.02053	1.72486		-4.06941	1.88411		-3.44235	2.13066
1.51441	-0.277898		-4.21804	2.09645		-4.2542	1.40722		-3.18871	1.87693
1.01478	-0.0193955		-4.45114	2.35876		-4.5035	1.57265		-3.15742	1.97087
1.76199	-1.08476		-4.71582	2.61928		-4.45129	1.25677		-2.96184	1.58634
1.57149	-1.05965		-4.85207	2.9327		-4.08236	1.25826		-2.72598	2.2606
1.89159	-0.851545		-4.88556	3.20947		-4.47679	0.984769		-2.6841	2.17578
2.35234	-0.890011		-4.87962	3.40039		-4.43762	1.19685		-2.3483	1.66002
2.33606	-1.81513		-4.81084	3.51287		-4.05388	1.32854		-2.83058	2.03492
2.49053	-1.19799		-4.73087	3.59224		-4.38716	0.910764		-1.52151	1.92903
0.259618	-3.36506		3.68993	2.04262		0.585057	-0.364513		0.63225	1.58377
0.838849	-3.41954		3.99523	1.95499		0.855098	0.0186556		0.358453	1.1462
-0.903862	0.5309		5.59419	1.69601		2.31854	1.37814		1.7295	0.90451
-2.21159	1.6435		7.12479	1.1575		4.82759	1.51462		2.82824	1.26176
-2.29295	1.27568		7.37226	0.60257		5.49692	1.72949		2.85682	0.901663
-2.02985	0.698615		6.58202	0.543111		5.06559	2.05852		2.93792	1.08075
-1.83845	0.193482		6.22021	0.737922		5.30746	1.45101		3.11228	1.04061
-1.31988	0.131513		6.24633	1.0255		4.63571	1.31205		3.11826	1.54829
-1.23437	-1.0054		6.00451	1.21851		4.42766	0.467637		3.10693	0.902752
-1.17587	-1.22446		5.42522	1.46335		4.01043	0.427867		2.63202	0.921923
-0.482814	-1.36682		5.14027	1.62187		3.92559	0.673608		2.56476	1.01533
-0.950719	-2.10122		4.88645	1.80767		3.59819	0.113852		2.74634	1.00113
-1.18488	-2.19251		4.66647	2.00101		3.28589	0.133715		2.71063	0.815447
-0.82215	-1.85438		4.52276	2.24643		2.87927	0.292498		2.60174	0.699403
0.246649	-1.19377		4.40248	2.40017		1.73235	0.289829		1.77705	0.760079

## Sheet: pannel k
Raw
/	0.0132138	/
0.0524534	/	/
0.0307917	/	/
DeepCAD-RT
/	0.0594656	0.0624635
0.0286552	/	0.00846846
X	/	/
SRDTrans
/	X	0.0257684
0.0219868	/	0.0304228
0.0655879	/	/
LF-denoising
/	0.0283421	0.0435141
0.0342203	/	0.0369709
0.0643092	/	/

## Sheet: pannel i
Raw
/	/	0.0414596	/	/	/
/	/	0.121633	0.0747721	/	0.0472685
/	0.035123	/	/	/	/
/	0.0631021	0.266444	/	0.0969955	0.12192
/	/	/	/	/	/
/	/	0.0842692	/	0.208357	/
LF-denoising
/	0.0557881	0.0771114	0.134472	/	0.0924398
/	/	0.164479	0.0965038	/	0.150135
0.138897	0.156705	/	0.076007	/	0.0418411
/	0.0990742	0.0609091	/	0.176856	0.0775175
/	0.0716725	/	0.159922	/	0.218963
/	0.0903774	0.106402	0.0916032	0.0948106	/
